# Supplementary material for: Gene-Based Single Nucleotide Polymorphism Markers for Genetic and Association Mapping in Common Bean
Source: BMC Genet. 2012 Jun 26;13:48. doi: 10.1186/1471-2156-13-48 (PMC3464600; doi:10.1186/1471-2156-13-48)
Supplement: Additional file 1 — 313 intron-flaking primers. [file 1471-2156-13-48-S1.xlsx]

## Sheet: primers_all
Supplementary Table 1. A set of 313 inton-flanking primers
Name	PV EST	Forward	Reverse
BSn1	Contig2728	AAC TTG TGA GCA TGG CTT TG	ATC ACT GCC CTC TCT GCA TT
BSn2	Contig2728	AGA GGA TTC AGC AAT TCA AGC	TTC ATT TCC CCA ATC CAT GA
BSn3	Contig2728	CGA GCT AGG CAG AGA AGA GAG	AGT CCA AAA CCA CCT GCA TC
BSn4	Contig6042	CGT GTA CAG GAG GAT TTT GTC A	TGT CAT TTC CAC CTG ATG CT
BSn5	Contig6042	CCG TGA GTT AGC ATC AGG TG	TTC GGT CTG CAG TAC CTC CT
BSn6	Contig6042	GAG GTA CTG CAG ACC GAA GC	GGT GGG ATA TTT CCA AAC CA
BSn7	Contig6042	CGG CTA CTC CCA AAA TCA GA	GAT TTC CGC GAA GGG AAT AC
BSn8	Contig9471	CAA TTC ATC AAG CAT GGG ACT	TTC CCT CTG AAG CTA CAT TAA CA
BSn9	Contig9471	CAG AGG CTC AAG GAA ATG GA	AGT CCC ATG CTT GAT GAA TTG
BSn10	CV535831	GCC TTG CTC ACC AAT GAG AT	CTG AAG CTA TCT GGC GAA CC
BSn11	Contig20	CAT CCC AGG CTG ATA CCA AT	TTA GGT GCA TCA CCA CAG GA
BSn12	Contig20	CAT CCC AGG CTG ATA CCA AT	AGC CCA ATG ACA ATG TTT CC
BSn13	Contig8704	AGT TGA GCT CTG CCA ATG GT	GCG GTT GAT TGG TTT GAA GT
BSn14	CV543232	ATG GCA TGA TGC ATC CTT AG	TGC TTG ATT TTA CGT CCC TAT G
BSn15	CV543232	AAC AAG CTT TCA GCA GAT TCC	TTG AAG ACA GAT AAG TCT AAG GAT GC
BSn16	CV543232	AAA TTT GGG GGA AAT TGA GG	TGC ATC ATG CCA TGT TTC TC
BSn17	Contig5144	AAG CTG GCT CGA GAA AAC AA	CAG TGG TGC AAA AAT CTC CA
BSn18	Contig5144	TTA TGG ACT GCG CTT GAT TG	GCC ATC ACC ACA GTA TGC AG
BSn19	Contig5144	TGC CTG GAA AGC TGA AAG AT	CTC CAC CAT CTG AAG CAC AA
BSn20	Contig5144	CAC AAG CCT GTG AGT GAT CC	AGT TCC CAT GCT TGA TAC GG
BSn21	Contig5144	CCG TAT CAA GCA TGG GAA CT	CAT TTC AGC ACA TAA TTG AAT CG
BSn22	Contig6953	TTGTGTTGTTGGTTGGGAAA	CACGACTGAAAATATGACATGC
BSn23	Contig6953	TTGTGTTGTTGGTTGGGAAA	CACGACTGAAAATATGACATGC
BSn24	Contig6953	CATGGGGATGAACATGGTTT	AGTCTTTGCTCGCACCCTTA
BSn25	Contig5487	CCT CTT CTG GAT TGC TTT CA	ACA GAA TAA TGG TGG CTG CT
BSn26	CV535404	CAA TCA CCA AAG GTG GAA AG	GCT GCT TAC TCT TGG AGC TG
BSn27	Contig5355	GGA ATT ACC CCC TTC AAA AA	TTT GCA TGG TCG ACT ATT TG
BSn28	Contig6196	ACT CAG AAC GAC ACC GTC AC	GAT TTT TCC CAT CCC TGA TT
BSn29	Contig7126	TGT TAT GGG CTA TGG TGC TT	CAG GTC TAA GCG GGT ATG TG
BSn30	CV544058	CAC TCA CAA CCA CAA CCT CA	CAT GCA GAA TCA GGA AAA GC
BSn31	Contig9293	TTT CCG TTC AGT TCT TGA GG	CGG AAA TTA AGA GCT CAC CA
BSn32	Contig9293	GTG GAA GCT GCA AAA GAC AT	GTG TTG GTG CTT CCT TGA CT
BSn33	Contig9475	CAT GCT TTG GCT AGT TGT GC	TTA TTT CGG CTA AGG AAG CAA
BSn34	CV530349	CAT TCT TCC GTA TCC CCT GA	ATG CAG CAC CAC CAA ATA CA
BSn35	FD796356	CAA ACT GCA AGG TAA TTT TCC A	GGG AAT GCT TCC ACG AAT
BSn36	Contig9142	CCG ACA ACG TCA ACA TCA AC	CCG ACA ACG TCA ACA TCA AC
BSn37	Contig2945	AAG TGG TGG AAT GGT AAC TG	AAC AAA CAC ATC CCC AGT AG
BSn38	Contig2945	AGA AGA AGA GAG GGA GAA GC	CTT GCT GTT GTG TTC TTC AA
BSn39	Contig2945	CCC ACT TTG TCA TTC TTG TT	CAT CAG AAG TAG CAC ATG GA
BSn40	Contig9139	ACT TTT TGG CAT TGA AAT TG	ACC TCA CGG AAT GTC ATT AG
BSn41	Contig9151	GGA AAA TGC ATC TAT CAA GC	CTT AAC CAT GCG AAG AAG TT
BSn42	CV537358	GTG GAC ACT CTG ATG GAA CT	GAA ATT GAT GAG CTT TGG AG
BSn43	CV537358	AAC TGT ATT GTG GCT GCT CT	CAT TTT GGA GGA AAG TGA AA
BSn44	Contig8704	GAC AAT ACT TTG CAG GAA GC	ATA GAA GGA GCC AAT TTG AA
BSn45	Contig8782	CTC ACC ACG CCA ACA TCT	TTT TCA GAG TTG TGG GAC AC
BSn46	Contig10482	TAT TCT GAT AGC AGG GAG GA	TAT TCT GAT AGC AGG GAG GA
BSn47	Contig7599	TCA GGG TCT TCA AGA AAA GA	TGC TGG TAT TTG CAT GTA AA
BSn48	Contig7599	TAG CTC CAA GGC ATG TCG	TCT TTT CTT GAA GAC CCT GA
BSn49	Contig9147	ACA AGT GAA ACT CCT CCT GA	CTG AAT CTG GAT ATC CTT GG
BSn50	Contig9147	CCA AGG ATA TCC AGA TTC AG	CCT GTC AGG ATG ATT GTA GC
BSn51	Contig9147	ACA AGT GAA ACT CCT CCT GA	ATT GGA TTT GAC AGC CTT G
BSn52	Contig9017	ATG GAG TGG CAG AAG CAG	ATC TGG TTT GTT GGA CTC TG
BSn53	Contig9120	TTC ACC ATT GCT CAT AGA GTC	TTC ACC ATT GCT CAT AGA GTC
BSn54	Contig9209	GAT TAC CGT CAA ATC AGC TC	CAC GTT CTT GTC CTC ATG TA
BSn55	Contig9184	TTG CTG GTC ATC TCT CTC TT	CTC TGC CTT CTC ATT AGC TG
BSn56	Contig6803	GGG TCC AAA TTT TCA TGT TA	TGG GGT AAG ACT TTA AGC TG
BSn57	Contig7758	TGG ACT GAG GAG GAA CAT AG	TCC TAG ACG CTA CTG CCT AC
BSn58	Contig8090	CAA CAC AAC ACC TTT TCC TT	GCC TTG TTA CTT TCT TGT GG
BSn59	Contig8090	AGG GGA AGA ACT GAA AGA AC	TTT AGG CTC CTC GAT TGT AG
BSn60	Contig3108	ACT TCA CCT TCT CCA CAC AC	CAA TGT CAC TGG TTG TCT GA
BSn61	Contig3108	CTT CAA TTG GAA GAG CAG TT	TAG CAT CTC TAG GGT GAA GG
BSn62	Contig9884	GGG TTT GCA CTT TTT AAT CA	CTA ATA GCA AGC TGT TGA GC
BSn63	Contig9884	GGG TTT GCA CTT TTT AAT CA	CTA ATA GCA AGC TGT TGA GC
BSn64	Contig8042	GAT TAA CAC TTC CTT GGA TCT C	AGT TGC AAC CAG AAC AGA TT
BSn65	Contig10046	GCT CTC AAG AGG AAA CAC TC	AGG ACC AAG GTC TTC AAA C
BSn66	Contig10204	GTG GTT GGA GTG TTT TTG TT	GAA GTG AGA TGC CAA ATA GC
BSn67	Contig10204	GCT ATT TGG CAT CTC ACT TC	ATG GCT TTA TGA CAG TCA CC
BSn68	Contig8110	CAT AGG TGA CAA TTA GCA TGG	CAA TTA AGG TGC CTG CTA TC
BSn69	Contig8110	CTG CAA GTT TGT TGC TGA TA	GGA AAA GTC CTC TTC ACC TC
BSn70	Contig8879	TAT GAA ATC AAG GAG GCA TT	TGT ATC TCC TCT CTG CAT CC
BSn71	Contig6682	TGG ATT TGA TGC TTA ATC TTT	TTC ATG AAA TCC TTC ATT CC
BSn72	Contig6682	CTT TAG GCA AAA TGT TCA GC	ACC ACA ATT ACA AAG GAT GG
BSn73	Contig10179	CTG GGT GTC AGA AAT TCG	CAC TCC AAT GTG GGA ATT AT
BSn74	Contig10179	CCC TAT TAA TTC CCT TCA	CTC AGC TGT CTC AAA TGT CC
BSn75	Contig2701	AAA TGG TTC AAC AGG AAG TG	AAA CAA ACT TTC CTC ATC CA
BSn76	Contig4397	TTT TGG TCT TGG AGG AAA TA	TTT GGA AGC AGA CAA GTT CT
BSn77	Contig6794	GAC GAG TTG CTG AAG AAC AT	CTC TCA ATC ACC TTC TCC AC
BSn78	Contig2609	TGT GTT ATC CTC CAT GAA CC	ACT TTG GGC ACA TAA GCT G
BSn79	CV539480	TGA GGA GGA GGA GGA GGA	TCA GGT TCA TCC CAT GTA A
BSn80	CV537333	TGC TCA AAT CAA AGT TTG TTA C	AGA ATA GGA AGG GTT TTT GG
BSn81	CV537333	CCA AAA ACC CTT CCT ATT CT	AAG CTC ACT TGT GGG ACA
BSn82	Contig8970	AGG ACT GGA GGG GAG TTT	GGT CTT GCA ACA AGT ACA CC
BSn83	Contig8970	TAT GGG CCT ATG GTA GTG TC	AGG AAG ACC CAC AGG ACT AA
BSn84	CV536165	GGG ACA AGA AAA GGA GAG TT	AAT GAA CTT CCA TTA GGA ACA G
BSn85	CV536060	ATG ACC CAC ATT GCA GTT	CTC CTT CAC GAA GTT AAT GG
BSn86	CV535843	CTC AGA GAT CTT GCA CTT CC	CTG TTG TCT TAA CCC GTT TC
BSn87	Contig1312	TAG CAG GAG AAA GAA AAC C	TGA TGA CCT TAG CTT CTG GT
BSn88	Contig8154	AGC ACA TGC AAA GTC ATT C	TTA AAC TCG CAT TGA AAG GT
BSn89	Contig8154	CCT TTC AAT GCG AGT TTA AG	GAC CTG AAC TCT TCA TCA GC
BSn90	CV533732	GAG GTT TGG TTT CAG AAC AG	CTT TCA CAA GAG GGA CAC AT
BSn91	Contig2485	TTG TGA TAG TGG GAG CTT CT	AAC AGC GTA TTT CTT TGA GC
BSn92	Contig7848	CAC CTG TTA CTC CAT CTG CT	CCT ATA CTG CAT TAG CTA CAA GA
BSn93	Contig3288	GAC CGT AAG TAT GCA ACA GG	AGT CCA TTA ATG CAG GAA GA
BSn94	CV531779	AAA CAG AGA CAC CTG GAG AA	CCA AAA ATC CCA CCC TTT A
BSn95	CV530726	GGC ACA AGA ACT TGG ACT TA	TCT CAT GGG ATC TCA ATC TC
BSn96	CV530638	GAA GAG TTG CAG ATT GAG GT	TTC TAC CAG GCA AAT ATT GAG
BSn97	Contig9897	TCA GGA AGA GGA TGA GTA CG	TGA GAT CCC TCA ATA TCT GG
BSn98	Contig9897	CAG GAA GAG GAT GAG TAC GA	GCT TTC ATC AAA CTT TCC AG
BSn99	Contig5055	GTC GTC GAA GGT TGT CTC	GTG CAG ATC GGA GAG AAG A
BSn100	Contig4875	CCA GAG ACT TGC TTC CTA AA	CTG AAC GTT CTC TTT CCT CA
BSn101	Contig1482	AAC CAC ACC ATC ATC TAA TCA	TTA GGA ACT CGC AGT CCA
BSn102	Contig6297	ACC TCA AGA GCT TCA TCA AA	CTA GGT TGT TAC GCT TCT GC
BSn103	Contig6297	CTT AGC AAG TAC GGC AAG AT	AGC TTC GAT TTA TTC ACA CC
BSn104	Contig2225	CTC CCA ACT CCC CTT CAT	TGG CTG AAA CTA GGG TTA TT
BSn105	Contig10262	TGA CTT CGA GGC TGA TTT	GCT TCA GCA TCA TAA GCT CT
BSn106	Contig4584	GCA ATG ATA TGG CTT TCT TC	GCT GAG TGG ATA GAG GAC TG
BSn107	BQ481567	AAA CCA TCA TTC AAC TCC AT	CCA TTT TGG TTA ACC TTT TCT
BSn108	Contig8831	TCT GTT GAT GTT TAT GCT GAA	TAA GAT AAA CAG TTT GCA TCG
BSn109	Contig8755	GGA TGC TGG GTG GAA ACA AGG GT	TGT TGG ATG CAG GGA GCC CA
BSn110	Contig2226	ACG TGT TCG CCA CCA AGG TT	GTG TCC ACA GGC CCT GGC AA
BSn111	Contig4450	TCC ATG CAA TGC GGC GAC CA	TGA GCC AAG GAT GGA TTG CCA AAG T
BSn112	CV535404	ACA AAG GCC TTC AGG GAG ATG GGT	CCT CCC TGC AAT TGC TCA AAT CTG GT
BSn113	CV538571	TGC AGT GGA ATG GAT GAG AAT GCT GT	TGA GCA AGG GTT TGT GCT TCA GGA
BSn114	Contig4142	GGG CAA GGC TAA CTG CTG CTC A	CAC CGC AAA GGG GAT ACC GCA
BSn115	CV543862	TTC GGC TAA GGA AGC AAT TGT CAA GA	TCA ATT GGG TAG TTA TCC CCA AGC CT
BSn116	Contig1237	GCT GAA AGT GGC AAA GCC GCA	TGC CTT GCT CTC CAT CAT CCG A
BSn117	Contig9301	AGT TCG CTC GCA GTT TGG GCT	GCC ACT TTC ATG GGC GAA GGC
BSn118	Contig7916	GCA GCT CGT CAG GGT CAT GTG G	TCC CTT GGT TGG TTG AGC TCG T
BSn119	Contig3823	TCC TTC TCG TCT GGC CTC CGA	TCA GCT AGA AGG GCC ACA ACA CA
BSn120	Contig5979	CGC TCC AAC CCC AAC TCC CC	TGC AGG CCA AAA GAA ACC TTC CAC A
BSn121	CV536782	ACC GCG GTG GAG GCT CTC AT	GGT CCC TTG AAC CTT GAG CTC CCA
BSn122	Contig8860	TGG TGA GCA TGA AGT TTT GTT GGC A	TGG GAG GGG ACA GAG ATG GAG TGA
BSn123	FG228747	TCA GCT CTG GCG ATG GTG AGT GT	ACC AAA CGT GGG AGT GCG ACA
BSn124	Contig10235	CCG CAA AAT GTT GGG GTT GGA CG	ACA ATG GCA TCC CTA GTG GAG GGT
BSn125	Contig8835	TGG AGG TGA TGG CCG TCT ACT GT	CCC TGC CTC CCA GTA AGA GGC TT
BSn126	CV537701	ACG CGT AGG TGA GGC CAG GA	GGC TCC AAT GCC AAC TGT GGC T
BSn127	Contig8246	TGG CCA GAA GCA CGA GAT TTT GTT	TGC CAT TCC CAC ATC CGC TGC
BSn128	Contig1302	CCC CAC CCT CCC ACG ACC AA	CAG CCG ACG AGG GTT GCT GG
BSn129	Contig9030	CGC CAC CCA ACT CCA CAC CC	ACA CCA CTC TGG GCA ACA GGG
BSn130	CV536972	TGC CCC TGG TGG GTC TGT CC	GCG AGA GCA GTG GGC AGT GG
BSn131	Contig8022	GCT GCA TGC CTC CTT CGT GGA	TCT GGA AGC TCC AAG CCA GCT A
BSn132	FD790466	AGC CAC CAG GGT CAC CGT TCA	ACG CGG TTT CCC GGT GCT TT
BSn133	EC911382	TGT GTG TCT CTT ATT TGT CTT GGT GGG	GCC ATG GCT GCA AAC GTA GGA CT
BSn134	Contig8347	CCA CCA CTC TAT GCT CTG GAC TCT CAT	CCA TGG GGT GCC CCA GAG TC
BSn135	Contig6416	GGT GCT TAT CAG TGC AAA TGG GGT	AGG CCA TGT GGT GCA TTT GGA T
BSn136	Contig1929	ACG CCC TCG AAA TCA CCT TCC G	TCC ATC ATC CCG GGC CCA CC
BSn137	Contig1887	GTG GAA GCA CTT TGC CCC GGA	AGG CCT TCC ACA AAG CCT CCT
BSn138	Contig3105	TGG TGC AAC CAG CTC TCG CC	TCC CAT GCG CTT CAC CAC CG
BSn139	Contig4240	GGA AGC CAG TTT CCA ATT AAC CCA GA	AGT CCG CCA CTA TCA CAT CTC CA
BSn140	Contig7898	ACG AAG TGG CTG AAA AAC ATG CAG C	CGG TCA GCT TTG GGG GCA GA
BSn141	Contig10444	ATG ATA AAG AGC TTG CGG CAT ACG A	GGG AGT TGC CAT GGC TCG GG
BSn142	Contig5485	TCC TTC TCG GAA TTC TCT GCG GC	TGC CGC ATC TCG AGC ACT TTA CG
BSn143	Contig8888	AGA AGA CCC TGC TTC CAA GCC AT	ACC AGG ACC CTG ATG CCA GAC T
BSn144	Contig1827	GAT GGG ATT GAA GAA GGG TCC TTG G	TGG CAT CAC TGT TTC CTC TGA CCA
BSn145	Contig7396	CGT GCT TCC GAC TCG GGT CTC	GCC ACG TAA GCA TTG GCA CGC
BSn146	Contig7179	ACA CCA CCA ATC CCC CAC CA	CTT AGC TTC GGG GCC ACG CC
BSn147	Contig8086	AGG ACT CAG CTG CAA ACA ACT TTC A	ACC ACA GTG CAG TCA TCA GGC T
BSn148	Contig444	TCC TAG CTC CCC TCA GGC CA	ACC ATG TCC AAA CAC AAT CCC AAC CA
BSn149	Contig8706	GCA CTG CAA AAG GTT GGG AAT TCA AGG	TTC TGC ACA AGT TCG TTG GGT GA
BSn150	CB541451	ACG ACG GAC ACT TGG GAG AGA GT	TCA CCT GAA TGG CCT CCC CCT
BSn151	Contig7194	AGT GTG GCT CAT ACG CAC AAG CA	TCC CAT ACC TGG GAA CAA GCG TCA
BSn152	Contig9532	TGG GAA GAG GCA GTG CAG TGG T	TCA AAC TCA AGC AGC ATT GAT GGC A
BSn153	Contig245	TGC CGG GAC AGA ATC ATT GCC A	TGG GTA TGG AAG CTG CCG AGT GT
BSn154	FE705457	GGA CCT CAC TGT GAC CCA ACA TCT	AGT GCC TTT TTG CTG CTG CCC T
BSn155	Contig3124	ACC CAC CAC ACC ACC ACC CA	TGC TGC TGC TGC TGG CAT TG
BSn156	Contig9199	TCT TGG TCT CCC TCC TCG GTT G	CCC AGT TGA GCC ACC ACC CC
BSn157	FE710214	CCC CAT AAC ACC ACC TCA ATC TCC A	AAG CTT GCT CCA CCG CCA CC
BSn158	Contig7336	TCT GCT TTC AGC AAC ACC CAA ATG AA	TGG CTG ATT GGG GTC CTG TGG T
BSn159	Contig9436	AAC CGG GCA CCA TGG ACA GC	GGA GCA AAT CCC ACC ATG AAA AAG TGG
BSn160	Contig9232	ACT TCG CCT CTT TGG CGT GC	AGC AGG AAC GAA GAG TAA GGT CCA
BSn161	Contig8706	GGG GAG CGG CTT TTT GAG GGG	TGT CCA AGG CTG AAA AGC ATC AAT CC
BSn162	FE698744	TGC AAA GAG GCC TAA GGT GGT GC	TTT CTA GTG CTT TTA GGC AGC CAT GT
BSn163	Contig6676	TGG GCA AGG GGA GCG TGA GT	TCC CTT GTG GTT TGG CGG CT
BSn164	FE705457	CAC CAG GAC CAA GTG GGA GGC	AGT GCC TTT TTG CTG CTG CCC T
BSn165	Contig9195	GGG ATC GGA CTC GGT TTT GGT GG	AGT AGC CGG AGC GAA GGG GG
BSn166	Contig3232	TGC TCG CTG GAG AGG CTG TGA	TGC TTG CTG CAC CAC ACG CT
BSn167	CB540213	TGT GAA ACT ACC CAC CCT TTT GAC CA	AGC TTC TGC TGC ATT CCT TTC AGC
BSn168	Contig8343	AGC TGC TGT TGA TGC TGC TCC A	GGC ACC AGT GAC CTT GGA GTT GT
BSn169	FE899738	AGT GGA ACA CTT CGA CAA CCA CCA	CGG GAC TTT TGC CTT TGC TGG GA
BSn170	Contig4799	GGG TCA GTG TGG TGC TCA CAG C	AGG CCA GAA GGG CTT CCC TCA
BSn171	Contig9558	TGG CTG CCT TCC TTG GAG TTG T	TGG CTT GCC ATC ACT GCA TCA
BSn172	FE707853	ACT TCT GCA ACT GTG GTG GAG TG	TCC AGG GCA TCC CCT TCG ACC
BSn173	Contig8397	GGG AAG TTC CTA GCT TTG ATG CGA	GGC CTG CAA GTG CCG GTG AA
BSn174	Contig3305	TAG TCG CGC TGT GCT GGC TC	TGC TGA GCC GGG TCT CCC TC
BSn175	Contig1038	TTC CCA CAC GCA TCC CGC AC	CCT CTG GGG CCT CTG GAC TGG
BSn176	Contig8557	GCC AGT TCT TCA GCA AAG TCA CCC C	TCC ACC CTC CAC GAA CCT CG
BSn177	CV543443	GGC TGG AAC CGA GGA CGA GAC	TGA GAC GAA AGC CCG GCC CA
BSn178	Contig9232	TGC TCA CAT TGT GGA GTG ATA GGG CA	ACT CCT ATG CTG GGG CTG TTG CT
BSn179	Contig1419	CAG GGA GGC CAA TGC GGC AA	CGG CCA TGT CGA GGA TCA GCA
BSn180	Contig1495	GGG GCC ATT CTC CTT CCC CA	AGC CGC AGG ATG CAA ACG AA
BSn181	Contig8751	CCT CAC CCC ATC ACA GCG CA	TGC TCT TCT TGC AAA GAA ACC ATA CGC
BSn182	Contig6872	TGT GTG CGT ACC CCG TGC AA	GCT GCC GAG ACG CAG CAC TA
BSn183	Contig5836	GCC AGC GGT GAA TGG AGC GA	TGA CCT AGC CCA TAT TGC CAA AAG C
BSn184	Contig2969	TCT GCT CTG CTC GTG GGC AA	ACT CCT GAG TTC CAA AAG GCA TGG A
BSn185	Contig7805	CCA TGG CCA TTC AAA TGC TTG GAG	GGC GTA GGC AGT GGG AGG GA
BSn186	CV535867	AGG GTG GCC AAA CTG AGG TGG A	AGA AGG AAT TGC TCC ATT GCA GAC AC
BSn187	FG229201	GGT GGC CCC GGA ACC ATC AA	ACG AGC TCT CAC GAT TAT GCA GC
BSn188	Contig7859	GGG CTG GTG GCC GAA CCT TT	TGA GAA AAC AGA ACA CGC GAA TGA GT
BSn189	Contig9031	CTT CCG GTG ACG CTT CCG GT	CCC GTC CCG TGC AGG TTT CC
BSn190	Contig9198	ACG AGG CTA GCA AAC AAT GGC A	CCC TTG TGG TAA GAT GGG TCA CAC C
BSn191	CB280700	ACC AGT AGC TTA TCT GGT AAA CGT TGC	GGG GTC ACC AAG GAC GTG GC
BSn192	Contig3677	AGG CAC GGG AGC AGC TGA GA	AAC CAT ACA CAC TTG CAT CCA CCA A
BSn193	EG563052	ACA CCC TTT GAG TTC ACA CTC ACA ACT	ACA GAA CAG GAA CAG GGG AGG CA
BSn194	CV537082	CAC GCG CCG GGA ACT AGT GG	TGC TGC AGC TGA AGA GTC CGT
BSn195	FG232298	AGA CCA GGA GAC CTC AAA ATC CCC	GGC CAG AGG TGT TGC CAC TGC
BSn196	CB540018	ACC CCA CAC ATG CCT CCA AAG G	GCG TCC AAG TTT GAA GCC ACG C
BSn197	CV543597	TGA CCG GGT TGC TGC AAG GG	TCC GCG CCC TGG TTT GAA GC
BSn198	Contig8962	TGG TGG ATG GTC ACT GCC ACA	CCT GTG TGT ATC TGC ATT GGC AAG TC
BSn199	CV540842	GGC TTC GAG CAT CGG CGG AG	CGG ACG AGC TGC GGA ACC AG
BSn200	Contig9160	TCC GAA AAG ATG GCG CAG GAA G	TGA GCC ATG AGG CTC GTC CGT
BSn201	FE705457	GCA CAG GAC CTC ACT GTG ACC C	AGT GCC TTT TTG CTG CTG CCC T
BSn202	Contig1617	CCA CCA CCG GAA TCG ACC GC	TGG GTA GGT GGG CCA TGT AAC TT
BSn203	Contig655	ACA CCG TCC CCA ATG ATT TAA GAC TGA	GCC GGC GCA TCA GAA GAG GG
BSn204	Contig4291	TGG GTG ATG TTG GTG AAT GAT GCC G	GGG TGC GAT CAC AGC TTT GCA G
BSn205	Contig10485	GCC TCT TGC TCT TCC CTC TCT CCC	GCC CAG ACG TGG CAG CCA TT
BSn206	Contig2910	ACG CAA CTC CTC TGT ACC CGT	TCC CAC GCT GCA AAG CTT CCT
BSn207	Contig5829	GGC ACA CGT GGA ATC GGG CA	AGC TGC TGG CAA GCA AAG GA
BSn208	CV540542	TGC ACA TTG CTG GTG GCC CT	TCC CGT TGA CCT CCA ATT CCA GT
BSn209	CV541683	GAG CTG CAC GTC CCA GCC AG	TGG CCT AAG TTG CTT CTT TTG AAG GT
BSn210	FE710511	TTC TCG GGC TCC GAG CTT GC	GCA GCC ACT CAC TTG ACC CTG C
BSn211	Contig2079	TCC CTC TTC CCC AAA ACA CCA ACT	CTA ACC CCA GCA TGC CCC GC
BSn212	Contig2079	TAC CTC GAC CCC AAC CGC CA	ACA GGA CCC CAC CCT CTG CC
BSn213	Contig5752	ACC GAA GGT GGG CAG AGT GC	TCG CCA GGT GCA TTC AGG GC
BSn214	Contig5752	CTG GCA GCT GTG CAG GGC AT	TCC TCA CCT TCA CGT TGG ATG CT
BSn215	Contig7984	GGG CAC GTA ACG GGG AGC TG	AGC ATG TAG TCT TAC ACC CAA CAG TGA
BSn216	EX304735	CTT CTG CAA TCG AGT GGA GTG AGT C	GCA GTG GCG TCG CCG AAG AT
BSn217	Contig9258	CAC ACA TTC ACC ATG ACC ACA ACC A	TGC AAA GGC CAG AAA CGC TAC GA
BSn218	CV535133	TCA CTC TTG GAA TCC CAA ATC ACT CCT	TGA AGC AAA TGA TCC TCT GGC ACA A
BSn219	Contig4325	CAT TCA CCA ACA CCT TCT GGT TTC CA	GGC TGC CTT GAG CCA TCC CC
BSn220	Contig8880	GCT CCC CCA TCC GTT TCG CT	TGC ACA CAC AAA TCA TTG CGC GTC
BSn221	FE709707	TGT TGG GGA CGT TAA CTA AAC GCA	ACG CAA TGC GAC AAC TCC CCT
BSn222	Contig8703	ACC ATT GAT CCT GCA AAA GAA GCA GG	GCT GCA AAA CGC CTG CAC CA
BSn223	Contig8921	TGC CTT CTC ATC ACA TGC AAC ACC A	TCA AAA CCA TAG AAA CCA CCC TCA GGA
BSn224	Contig10203	TCC TGC TGG AAG CCA GAT TGC	ACC ACC AGA CAT ACT CTG CTG GCT A
BSn225	Contig6500	AGC AGA GTG TGT CAC TGT ACC CCA	CCG GCA ACC CCG GAT CAT CT
BSn226	Contig9251	TCA GAG GTG GCA GCC AGG AA	AGT GTG CAG CTT CAG TTT TGT CTG A
BSn227	EX304023	GGC CTC AAA CAC TGG AGG CCT AT	GCA CCC AAA CCA GGC CTA GCA
BSn228	Contig897	TCC TTC CCT TCT GCT CTG GCA	ACC CAT CAC ATC ATA CAA CTC TCA GGA
BSn229	FE686593	TGG GTC CCC ACA TGT CTT CGT	GGA CGG CCA CAA GAG GGT CCA
BSn230	CV542419	GCA TGA GAG CGT GGG GTC ACA	TGT TGC CGA TAG GAC TGG TCT GGA
BSn231	Contig9251	TCA GAG GTG GCA GCC AGG AA	AGT GTG CAG CTT CAG TTT TGT CTG A
BSn232	Contig5055	CAA GGC CGG TGC CGT CAG AG	TGC TGG CAA AAC CCA CCC AGA
BSn233	Contig8101	GCA GCA ACA TTC TCC AGA TTC ATC CC	GCA CAA CTA CGC ATT GAT GCT CCA
BSn234	Contig9294	TCA CTT CCA ACT CCT CAC CCC C	TTG GAC GGC CTC AGC GCA AG
BSn235	Contig9294	CCG AAT ATG ACC TCA GAG CCA TTC C	CGC GGA ATT CGA ACT GGA CGC
BSn236	Contig3468	TGG ATT CGA ACC TGG TGA ACG GT	CCG AAA ACA CCA GCC GGC GA
BSn237	Contig8367	TGC AAC AGA GTA TTG TCC AGT GAG CC	CTT CAA TAG AAG CCA AGC CCC CTT T
BSn238	CB530136	GCC ACC TCG CAG GTT GTC CC	CTG TCC CGA GCC ATC ACC GC
BSn239	CB542797	TGA ACC AGC TAA GGA AAC AGG GAA ACT	TCC CAG TTT TGG GGT GGT TCA CT
BSn240	Contig485	TGC GAT GTT GGT AGC GGA CGA	TGC CGA ATT GAC AAG AAT TAG CCC CA
BSn241	CB539909	TCT CTT GAT TGC CCC AAA GGG ACT	CCT GAT CTC TGC GCC CAT CGC
BSn242	CB540361	GCA CCT GCA GCA GCC CCA AA	CCA CTC TTG GCT GTT ATG AGC TGT GA
BSn243	Contig2330	CGG CAC CGC CGA CAT GGA AA	GGC AGG TTC TTG AGG TGA TGG CA
BSn244	Contig1460	GGA AAA TTT GTT CAG GAT GGC CTT GTC	GGC CTC CAC TCA GTC CTA CCC C
BSn245	Contig9362	GGC TCC TCG GAC AGT CAC ATG C	TGG GAG GTC CAC CCC TTC GT
BSn246	Contig3619	TGC CTC ATC TCT CTC ATC ACT TGA GAC	GCA TCT CTG CCG ATG TTC CCC G
BSn247	Contig2170	GCA CTT GGC AAA GAA GTG AAT GAT AGC	TGA CAC TAC TTC AGG TTG ACG TGT TGA
BSn248	Contig5523	CGC CGA ACA GGA CAT TTT TCA ACT GG	ACA CGA GGC CGC CTT TCT GC
BSn249	Contig5523	AAC GGC TGG CAG AAA GGC GG	TCC AGA GGC TTT GTT TGC TCT CCA
BSn250	Contig9307	CCC TCA ACC GTG GGA TGA GCC	TGG CAC CAA TCA CAC CTC CAA GA
BSn251	Contig6727	TGG CAT TGC CTT CGG ACG CT	GGC CAG CCA AAC CAC CAC CA
BSn252	Contig54	GCG TGA AAG CAC TCA CTG AAT CAC CA	GCC GGT TCC ACC ACA GTG TCC
BSn253	Contig5420	TCC CAC AGA TGG CTT CAC CCC T	ACA CTG CTT CTC CCA GTC CAA GT
BSn254	Contig9569	TCT GCC ATG GCT TCC ACC AGA	TGC GGC ACC AGG TAA CAA GC
BSn255	Contig7488	ACG GAG AGG GAT TCT TTG AAT TGG GA	AGC ATT GTG AGT CCA CTT CCA CCA
BSn256	CB537278	GGT GTG GTG TGG CGT GGC TT	ACG AAC TTG TCG AGC CCC TTG C
BSn257	FE899204	TGG GGC CTT AAC ATT CTT GGC GT	CGG AAT GCG CAA CCG GAC CA
BSn258	Contig8894	TTC TCG CGT CGC TCT GAC GG	ACT GCA ACA GTG ATT ACT GGC GAT GA
BSn259	CB530305	ACG CGT CCG GAG GAC GTT TG	TCT GAC CCT GCA ACC TCC ATT GT
BSn260	FE689976	TCG GTT GGT TCC CTG TCT TCG GA	AGT ACC AGG GAA TGC AGC CCA C
BSn261	CB511230	ACT TGG GAG GCC CGC TTG AA	CGC TTC AAA GCA CGC AGC GG
BSn262	Contig4875	CAT GGC TCA GCC GCC TAC GG	CGG CGT TGC CTG ATT CTC GC
BSn263	Contig4686	AGG CCA CTG TGG TCG CCA TT	TCT CGG CTC GGC CTG CTC TT
BSn264	Contig4686	GCT GCG AGG GGT CTG GCT TT	TGG ACG CAC AAC ATC ACG CT
BSn265	Contig9624	AGG GTT TCA GCT CTC ACC AAC TGT	TTG GAG GCC CAG AGG CAG CA
BSn266	Contig5358	TCG TTC CTT CGA TTC GTT CCA TTT CTT	CCT CAG ACA GCT CTT CTC CTG TCA
BSn267	FE709391	GCA ACA ACA AAT CAT GTT GCC CTC T	AGG GAC TGA GGA GGG GAT GGC
BSn268	CB539777	CGC ATG TGG AAT GAC CTT TGG GA	GGA GGC ATC AAA CAT GTG GGG GT
BSn269	CV542814	ACC CAC CAT GCC CTA AGC CTG A	AGA ATT GCG TCA TGG ATG TTG CCT
BSn270	Contig4275	CAC CAG CCC AAG ACT ACA AGC AA	TGA CCA ACG ACC AAC CAA CCT TT
BSn271	Contig8433	TAG GGC CAG TGC CGT GAG CA	GTG CAA TTG GGC GGA GGC GA
BSn272	Contig6337	TGG TTC TGG AAG TGG TTT TCC TTC C	TCA CAG GGG AAA GCT ATG CAG GT
BSn273	Contig9456	ACC ATT GAT CCT GCA AAA GAA GCA GG	TGT GCA CTG ACT TGA GAG CAG GT
BSn274	Contig2911	ACC CAG CAC ATT TCC TGT CCC G	TGG GGT CAA AAG CAA ACC TAC CCA
BSn275	Contig1778	GCG AAC CGA GCG CCG AAT GA	GAA AGA CGC CGT TTC GCC GC
BSn276	Contig2131	ACC CTC GGT CTC CCC TTC GC	AAC CAG GGC ACA ACC GTG GC
BSn277	Contig9423	TCC TTT GCC CTT TGC CGA CTC A	TGG CTT TGC ACA ACC ATA GGC A
BSn278	Contig6889	CCA AGT CCA AGC ACC CCC GC	ACA TGG CTC ATC ACA ACC CTC AAA GT
BSn279	CV531682	GCA CAG AGC TGC TCG TTC CCC	GGT GGC CCA CAT AAA TAA GCA ACC G
BSn280	Contig8750	ACC TCC ACC ACC TCC ACC ACC	TGG GTC GGG GTC ACG CAA AC
BSn281	Contig8730	CCC CTG CGT TGC ACC ACC TT	AGG AGC AAG AGC CTC CAA CTG T
BSn282	Contig504	ACT CCT CCA CAT TGG CTC CAG CA	TCG ACA TGA ACA CCA ACA AGA GAC G
BSn283	Contig2966	AGG CAG AGA TAC CGT GAA GCC T	TCT TTG CAC ACA ACA CAT TGA GAA TGC
BSn284	Contig3292	CCT TGC AAT GGC CCG GCA CT	TGG CAA CAG GCT TGG GAC AGC
BSn285	Contig6453	TCG GAT CCT CAC CCG CCT CG	CCC TCA CTT CTC TCG CGA TCA CA
BSn286	Contig550	AGC TGC GTA CTT GCT TGT TGC T	ACC GAC ACC ACA AGT TCT TTC TCC A
BSn287	CV530976	CCA CGC GTC CGG TCT CCC TT	TGT GAG CAG AAG CTG CCC AGG
BSn288	Contig8733	CAC CGG TGG CGC GAC AAG AT	TGG TCC AGA GGG GCT CAC CA
BSn289	Contig3228	GCG CCG CAG GAA GAA GCT CA	TGG CCT AAA CAG GAA GGC CTT TAC A
BSn290	Contig3428	GCA GTG GCA CCT GCA AGA CT	AGG CAA CAA CAC AGA CAA CTC GT
BSn291	CV532819	GCC TCA AAG CTT AGT CGT GAC CCT	TGC AGG TCC TAG AAG TAT TCT TGC TCT
BSn292	DN153793	GCT CCT TGT TGT GAC AAA GCC AAC G	TGC TTC CAA TAC TGA CAT AAA GGC TGC
BSn293	Contig1740	ACG TTT CTC TCA ACG CCT CTC CC	TAC CCT GTC AAC CAG CGC GT
BSn294	Contig8828	TGT GGT TGG AGG CAC TGC AAA T	ACC AGG CAT TGA AGC TAA AGG GC
BSn295	Contig2308	AAC CAC AGT GGG CGC TGG GA	CAG CCG CGT TTG CAA CAG GT
BSn296	Contig4485	TCA GAC CTT GAA CCA ATG CAC AAC T	GCA TCC CAA GGA TTT GTC TCC ATC A
BSn297	Contig1296	TGA TGC TCC TTC AGC TGC TCC T	TCG GAC CAT GTC GCC CAC CT
BSn298	Contig9899	CCC ACG CGT CCG TAG AAC CC	AGT CTT CCG CCG TGA AGG AGC
BSn299	FD793890	GCC ATT TAA GGA CAT GGT TGA AGG GA	AGC TGC AGG CAG TGA CAA GAG C
BSn300	Contig9001	GCA CTT CTC TGA GAG CAC TAG GTT CC	AGT CCA ATG CCC ACA GCA GC
BSn301	CV544224	AGT GTG GCA CCA AAG AGG CCA	CTT CAA ACT CCC ACA ACC CAT CAC A
BSn302	Contig1668	AGT GGG GTG CAA GGG GCT GA	TCC CTC TCA AAC ACG GTT GGC A
BSn303	Contig3701	AGG CAA GAT GGG AAG GCC ACC T	GGG TTG AAG GCC AAA GTG AGA TTC AAG
BSn304	FE691655	CGT TGG AAG GGC CGC AAG GT	AGT CTG CAC CGG CCC ACC AT
BSn305	Contig4021	TGC TGT CGC TTC TAT TTC TGC AAC A	AAG CAC TGA AGC AAA CTC AGA CAC A
BSn306	Contig10472	CCA CTC CCT CCG CCG TCT CA	GGC CAG TGT TTT GCG GGG GT
BSn307	Contig6842	CGT AAC AAC GTG CCT GCC CCT	GGG CAC CAC TAA CGA TGC TCG AA
BSn308	Contig6670	AGG CCT TGG GGG ACT GAT TGG A	ACT CTG AAT TTT TGT ACA CCT CGG CA
BSn309	Contig5253	AGC TTC GAA TGG AAA TCC ACG CCT	TCA TCT AGG AAA ACC CAA AAG GAC ACG
BSn310	Contig8065	ATG GCC GAC CAG CTC ACC GA	ACA GCA TTA GCC ACC CAC ATG TAA GA
BSn311	Contig2158	TGG CAG TGC TGC TGA GAG TTC C	GGT CCC ACT ACA ATG GGG CTC CT
BSn312	Contig2728	GCT GAC TCT AGA TCT CTT GCC ACT CT	GTC CAA AAC CAC CTG CAT CAA TAT CCT
BSn313	CV537589	TCT CCG CGA GTC CTG AGA CCT	GCG ATC ACA CGG TGA GTC TCA AAC CA
