# Supplementary material for: Gene-Based Single Nucleotide Polymorphism Markers for Genetic and Association Mapping in Common Bean
Source: BMC Genet. 2012 Jun 26;13:48. doi: 10.1186/1471-2156-13-48 (PMC3464600; doi:10.1186/1471-2156-13-48)
Supplement: Additional file 2 — Sequenom primers list. [file 1471-2156-13-48-S2.xlsx]

## Sheet: all_sequenom_without_rep
Supplementary Table 2. 178 allele specific primers designed to sequenom Platform
Name	Locus	Allele	Pv EST	SNP sequence	Forward	Reverse	Extension primer	EXT1_CALL	EXT1_SEQ	EXT2_CALL	EXT2_SEQ
BSn1_SNP1	BSn1	[T/C]	Contig2728	GCTAGGCGTCTTCCTTATGTAGCTATGGCCAGTCAAACTCATGGAGGAAGCTTCTCTAAAGGCTCATGGATTGGGGAAATGAAGCAGGCTTCTGATAAAACTGTTATAATTAGTGAAATTTTGGACCCTAGGACAAAAAATCTTCTCTCTATGTCAAGGATCAGTGATTATGTTTTATCAAATGAACTTGTGAGCATGGCTTTGGCCATGGTTGCAGAAGATCGGCAGATAAATGATGTATTGGAGGAGCTCTTTGCGGAGGANNNNNNNNNNNNNNNNNNNNNNNNNNNNNNNNNNNNNNNNNNNNNNNNNNNNNNNNNNNNNTCAAAAGTATTGAAAGTCCTGCCAAGTTTGCTTTTTGGTTACGTTATGTAGTT[T/C]CTATGTTATAGCAAATT…	ACGTTGGATGCAGGTTAACTCCAAGGGATGTG	ACGTTGGATGGCCAAGTTTGCTTTTTGGTTACG	GAATTTATCAATTTGCTATAACATAG	T	GAATTTATCAATTTGCTATAACATAGA	C	GAATTTATCAATTTGCTATAACATAGG
BSn1_SNP2	BSn1	[T/A]	Contig2728	GCTAGGCGTCTTCCTTATGTAGCTATGGCCAGTCAAACTCATGGAGGAAGCTTCTCTAAAGGCTCATGGATTGGGGAAATGAAGCAGGCTTCTGATAAAACTGTTATAATTAGTGAAATTTTGGACCCTAGGACAAAAAATCTTCTCTCTATGTCAAGGATCAGTGATTATGTTTTATCAAATGAACTTGTGAGCATGGCTTTGGCCATGGTTGCAGAAGATCGGCAGATAAATGATGTATTGGAGGAGCTCTTTGCGGAGGANNNNNNNNNNNNNNNNNNNNNNNNNNNNNNNNNNNNNNNNNNNNNNNNNNNNNNNNNNNNNTCAAAAGTATTGAAAGTCCTGCCAAGTTTGCTTTTTGGTTACGTTATGTAGTTNCTATGTTATAGCAAATTGATA…	ACGTTGGATGGAGAGATTGTGATTGGGTACCG	ACGTTGGATGTCCTTCTGTCAGTTTTGGCTGG	AGAGAGGGCAGTGAT	A	AGAGAGGGCAGTGATA	T	AGAGAGGGCAGTGATT
BSn4_SNP1	BSn4	[T/C]	Contig6042	GGTAAGCACGCACGGCTACTCCCAAAATCAGATAATGGTTTGGAAATATCCCACCATGTCAAAGCTGGCAACTCTTACAGGCCATAGTTTCAGAGTTCTTTATCTTTC[T/C]ATTTCTCCTGATGGTCAGGTATTTCAATTGTTCTTTCACCTATTATTCTTTTTAAGATTTCATGTAATTAGCGGCTTTTTACNAAAGTTTACTATTTTCTGAATTTTATGTCATTTTCCTTGTGATGATGACTTCTACTTACTGTATTAGACTATTGTCACTGGAGCTGGAGATGAAACTCTAAGATTTTGGAATGTATTCCCTTCGCGG	ACGTTGGATGACAATTGAAATACCTGACCATC	ACGTTGGATGAAAGCTGGCAACTCTTACAGGC	tccatcCCTGACCATCAGGAGAAAT	T	tccatcCCTGACCATCAGGAGAAATA	C	tccatcCCTGACCATCAGGAGAAATG
BSn4_SNP2	BSn4	[G/A]	Contig6042	GGTAAGCACGCACGGCTACTCCCAAAATCAGATAATGGTTTGGAAATATCCCACCATGTCAAAGCTGGCAACTCTTACAGGCCATAGTTTCAGAGTTCTTTATCTTTCNATTTCTCCTGATGGTCAGGTATTTCAATTGTTCTTTCACCTATTATTCTTTTTAAGATTTCATGTAATTAGCGGCTTTTTAC[G/A]AAAGTTTACTATTTTCTGAATTTTATGTCATTTTCCTTGTGATGATGACTTCTACTTACTGTATTAGACTATTGTCACTGGAGCTGGAGATGAAACTCTAAGATTTTGGAATGTATTCCCTTCGCGG	ACGTTGGATGAGTAGAAGTCATCATCACAAGG	ACGTTGGATGTCTCCTGATGGTCAGGTATTTC	CATAAAATTCAGAAAATAGTAAACTTT	G	CATAAAATTCAGAAAATAGTAAACTTTC	A	CATAAAATTCAGAAAATAGTAAACTTTT
BSn8_SNP1	BSn8	[A/C]	Contig9471	CGTTTTAAAAATGAAGTAGGCTTTTTATTCCTCTGGTTTTGGATGATGGTATTATCATATACGACACAGCAATTCAGCTGAAAGCTTTGTTGTGAAACCTGAAAGGCTCAAC[A/C]AAACTTGAGTTGAAAACAGTATCAAGCAGCTTCAATTAGTGTTGATCNGAGGCTCAAGGAAATGGAAGGGAGGGGTTTTTCTGGCTTATACAAGAATTCAAGTGAGGAGTTGTTCCTGAAGACAGTGATGGAGAGTCCTATTGGTATGC	ACGTTGGATGGCTGCTTGATACTGTTTTCAAC	ACGTTGGATGGACACAGCAATTCAGCTGAAAG	ATACTGTTTTCAACTCAAGTTT	C	ATACTGTTTTCAACTCAAGTTTG	A	ATACTGTTTTCAACTCAAGTTTT
BSn8_SNP2	BSn8	[A/T]	Contig9471	CGTTTTAAAAATGAAGTAGGCTTTTTATTCCTCTGGTTTTGGATGATGGTATTATCATATACGACACAGCAATTCAGCTGAAAGCTTTGTTGTGAAACCTGAAAGGCTCAACNAAACTTGAGTTGAAAACAGTATCAAGCAGCTTCAATTAGTGTTGATC[A/T]GAGGCTCAAGGAAATGGAAGGGAGGGGTTTTTCTGGCTTATACAAGAATTCAAGTGAGGAGTTGTTCCTGAAGACAGTGATGGAGAGTCCTATTGGTATGC	ACGTTGGATGTGTGAAACCTGAAAGGCTCAAC	ACGTTGGATGAAAACCCCTCCCTTCCATTTCC	gAGCTTCAATTAGTGTTGATC	A	gAGCTTCAATTAGTGTTGATCA	T	gAGCTTCAATTAGTGTTGATCT
BSn10_SNP1	BSn10	[ACAGAAGTGTGTAGTATAGAA/---------------------]	CV535831	TTGTAGCACAAGATAGGTACCTCTGAAATACCTATAGTTTCANTTGTTAAATTTATCTGAAGTATTCTTCATGTCCTTTAAAATGTTGTGAAAATCTCACTTAGTTACATGTAAC[ACAGAAGTGTGTAGTATAGAA/---------------------]ACAGAAACATTGTTTATTATATGAACAAAAATGAAAACTCTCCTCTTTTAGATGCTCTTNNGACANNNAGATCAACAAAATTCCTAGTTGTCTAGAACAGAAAGTGATTTGCAGTGACATTGTTTATAATATGCAGAAGAATTACAGTAATATACTTATTATATGTAGATATGCANGTATTGTGTTTTGTGTTTTTCTAGAGTAATCACATTGTTGTTGAATAGAACATGTATGGTATC…	ACGTTGGATGTGTGAAAATCTCACTTAGTTAC	ACGTTGGATGAAGAGCATCTAAAAGAGGAGAG	ACTTAGTTACATGTAACACAGAA	DEL	ACTTAGTTACATGTAACACAGAAA	ACAGAAGTGTGTAGTATAGAA	ACTTAGTTACATGTAACACAGAAG
BSn10_SNP2	BSn10	[C/T]	CV535831	TTGTAGCACAAGATAGGTACCTCTGAAATACCTATAGTTTCANTTGTTAAATTTATCTGAAGTATTCTTCATGTCCTTTAAAATGTTGTGAAAATCTCACTTAGTTACATGTAACNNNNNNNNNNNNNNNNNNNNNACAGAAACATTGTTTATTATATGAACAAAAATGAAAACTCTCCTCTTTTAGATGCTCTTNNGACANNNAGATCAACAAAATTCCTAGTTGTCTAGAACAGAAAGTGATTTGCAGTGACATTGTTTATAATATGCAGAAGAATTACAGTAATATACTTATTATATGTAGATATGCA[C/T]GTATTGTGTTTTGTGTTTTTCTAGAGTAATCACATTGTTGTTGAATAGAACATGTATGGTATCTGATATATGAGTCACATCTA…	ACGTTGGATGCAATGTGATTACTCTAGAAAAAC	ACGTTGGATGACAGAAAGTGATTTGCAGTGAC	gCTAGAAAAACACAAAACACAATAC	T	gCTAGAAAAACACAAAACACAATACA	C	gCTAGAAAAACACAAAACACAATACG
BSn11_SNP1	BSn11	[A/G]	Contig20	ACTGATTCCCCAATCTTGCACTGCTCACTGAGGTTCATAGTAGCTTCCAATATTGCACCAGTTTCATACATTGTAGGCTTACTTACATAGCCTGAAACTCCAGAAAGTAGTTTATCTGCAGTTTCAGCTGATGAAGCACTCCTATTCAAACTCTTCATTTTCAGACAACATACACACACCAGTAATATTGCTGAAACCACAACCAGTAGTGTGCATCCCAGGCTGATACCAATTATAACTGGAAGACCAATTCTGTGTTTTCTTCCATCTGAAGGAGATTGAATAAGATCTGGCAAGAGTGTAACTGGGATCAAAACTGGAAGGTTGCTTGCGGCAGTGAA[A/G]TTTTGACCATAGTTGTTTTCACTCAATATGTCCTGTGGTGATGCACCTAACTT…	ACGTTGGATGCATCACCACAGGACATATTGAG	ACGTTGGATGGGGATCAAAACTGGAAGGTTGC	AGTGAAAACAACTATGGTCAAAA	G	AGTGAAAACAACTATGGTCAAAAC	A	AGTGAAAACAACTATGGTCAAAAT
BSn14_SNP1	BSn14	[T/C]	CV543232	GAAAGGAACCGGCAAACCACCTGGGCTTGCCTCTAGCCTACCAAGTTAGCGGGTCAGAGCATACTTACTGTCAATCTATACCATCAAACTAGTGGCAGGTTGGTCGGAGGCCAGCTTTGTCATGCATAGTAGCAAAGGAAGCTTTAAAATTTGGGGGAAATTGAGGCTACTATTCTTCAAATAACAAGCTTTCAGCAGATTCCTAGTCTAGCTTAAAAATAAGTTATTCTAGCCTCTGTTCTGTTGTTTTAGAATTGTAGATAAAGAAAATATGGTGAGATTTACTGGGAGGGACAGGAACCACATCACTGATNCNGTTTCTTCATAGTTGCAATGCATTAGAATAGAGAGAGAGAGAAAATATTCACCAAGTAATATCTGACAATGCTTTAATGGGTT…	ACGTTGGATGTTTCTAATTAAGCAGGTTTGGC	ACGTTGGATGCGTCCCTATGTATTACTGAACG	GCAGGTTTGGCATATCT	C	GCAGGTTTGGCATATCTC	T	GCAGGTTTGGCATATCTT
BSn14_SNP2	BSn14	[T/C]	CV543232	GAAAGGAACCGGCAAACCACCTGGGCTTGCCTCTAGCCTACCAAGTTAGCGGGTCAGAGCATACTTACTGTCAATCTATACCATCAAACTAGTGGCAGGTTGGTCGGAGGCCAGCTTTGTCATGCATAGTAGCAAAGGAAGCTTTAAAATTTGGGGGAAATTGAGGCTACTATTCTTCAAATAACAAGCTTTCAGCAGATTCCTAGTCTAGCTTAAAAATAAGTTATTCTAGCCTCTGTTCTGTTGTTTTAGAATTGTAGATAAAGAAAATATGGTGAGATTTACTGGGAGGGACAGGAACCACATCACTGATNCNGTTTCTTCATAGTTGCAATGCATTAGAATAGAGAGAGAGAGAAAATATTCACCAAGTAATATCTGACAATGCTTTAATGGGTT…	ACGTTGGATGCGCACATGCTATGATCTAGAAG	ACGTTGGATGAATTAAGCAGGTTTGGCATATC	TGTATTACTGAACGTCCTG	T	TGTATTACTGAACGTCCTGA	C	TGTATTACTGAACGTCCTGG
BSn14_SNP3	BSn14	[G/C]	CV543232	GAAAGGAACCGGCAAACCACCTGGGCTTGCCTCTAGCCTACCAAGTTAGCGGGTCAGAGCATACTTACTGTCAATCTATACCATCAAACTAGTGGCAGGTTGGTCGGAGGCCAGCTTTGTCATGCATAGTAGCAAAGGAAGCTTTAAAATTTGGGGGAAATTGAGGCTACTATTCTTCAAATAACAAGCTTTCAGCAGATTCCTAGTCTAGCTTAAAAATAAGTTATTCTAGCCTCTGTTCTGTTGTTTTAGAATTGTAGATAAAGAAAATATGGTGAGATTTACTGGGAGGGACAGGAACCACATCACTGATNCNGTTTCTTCATAGTTGCAATGCATTAGAATAGAGAGAGAGAGAAAATATTCACCAA[G/C]TAATATCTGACAATGCTTTAATG…	ACGTTGGATGATTTACTGGGAGGGACAGGAAC	ACGTTGGATGGAACCCATTAAAGCATTGTCAG	GAGAGAGAAAATATTCACCAA	C	GAGAGAGAAAATATTCACCAAC	G	GAGAGAGAAAATATTCACCAAG
BSn14_SNP4	BSn14	[A/C]	CV543232	GAAAGGAACCGGCAAACCACCTGGGCTTGCCTCTAGCCTACCAAGTTAGCGGGTCAGAGCATACTTACTGTCAATCTATACCATCAAACTAGTGGCAGGTTGGTCGGAGGCCAGCTTTGTCATGCATAGTAGCAAAGGAAGCTTTAAAATTTGGGGGAAATTGAGGCTACTATTCTTCAAATAACAAGCTTTCAGCAGATTCCTAGTCTAGCTTAAAAATAAGTTATTCTAGCCTCTGTTCTGTTGTTTTAGAATTGTAGATAAAGAAAATATGGTGAGATTTACTGGGAGGGACAGGAACCACATCACTGATNCNGTTTCTTCATAGTTGCAATGCATTAGAATAGAGAGAGAGAGAAAATATTCACCAANTAATATCTGAC[A/C]ATGCTTTAATG…	ACGTTGGATGCTCTTTAGATCCATGATGAACCC	ACGTTGGATGGTTGCAATGCATTAGAATAGAG	ccTGATGAACCCATTAAAGCAT	C	ccTGATGAACCCATTAAAGCATG	A	ccTGATGAACCCATTAAAGCATT
BSn14_SNP5	BSn14	[G/T]	CV543232	GAAAGGAACCGGCAAACCACCTGGGCTTGCCTCTAGCCTACCAAGTTAGCGGGTCAGAGCATACTTACTGTCAATCTATACCATCAAACTAGTGGCAGGTTGGTCGGAGGCCAGCTTTGTCATGCATAGTAGCAAAGGAAGCTTTAAAATTTGGGGGAAATTGAGGCTACTATTCTTCAAATAACAAGCTTTCAGCAGATTCCTAGTCTAGCTTAAAAATAAGTTATTCTAGCCTCTGTTCTGTTGTTTTAGAATTGTAGATAAAGAAAATATGGTGAGATTTACTGGGAGGGACAGGAACCACATCACTGATNCNGTTTCTTCATAGTTGCAATGCATTAGAATAGAGAGAGAGAGAAAATATTCACCAANTAATATCTGACNATGCTTTAAT[G/T]…	ACGTTGGATGGATGCATCATGCCATGTTTCTC	ACGTTGGATGGTTGCAATGCATTAGAATAGAG	gCTCTTTAGATCCATGATGAACC	G	gCTCTTTAGATCCATGATGAACCC	T	gCTCTTTAGATCCATGATGAACCA
BSn17_SNP1#1	BSn17	[G/A]	Contig5144	CCGTTGCTGTCGCTACCTCTGTGAGAAGTGTCAGGGGTGGGTTTCATTTTGAGCCCTATGCTAAAAAGTTGCTGCTGGGGGCGCAGTTGAGACACAAGATCTTCTGTGAGGAGTTTGTCATCAAGGCCTTTTGTGAAGCTGAGAAGGCACACAGAGGGCAGATGCGGGCTAGTGGGGATCCTTACTTGCAGCATTGTTTGGAGACTGCTGTGTTGCTGGCTCTGATTGGTGCCAATTCCACTGTTGTGGCTGCGGGGCTCTTGCATGATACCTTGGATGATGCTTTTCTGAGTTATGATTGTATATTTGGAACGTTTGGCGCTGGAGTTGCTGATTTAGTTGAAGGGGTATCTAAACTGAGCCACTTAAGCAAGCTGGCTCGAGAAAACAACACAGCTT…	ACGTTGGATGGTTCGAATTTGTACTTCAAGGG	ACGTTGGATGGTATGTTGTGGCTCTGTAGTTG	GCGTTTGCAAACTGAAAAATA	G	GCGTTTGCAAACTGAAAAATAC	A	GCGTTTGCAAACTGAAAAATAT
BSn17_SNP1#2	BSn17	[G/A]	Contig5144	CCGTTGCTGTCGCTACCTCTGTGAGAAGTGTCAGGGGTGGGTTTCATTTTGAGCCCTATGCTAAAAAGTTGCTGCTGGGGGCGCAGTTGAGACACAAGATCTTCTGTGAGGAGTTTGTCATCAAGGCCTTTTGTGAAGCTGAGAAGGCACACAGAGGGCAGATGCGGGCTAGTGGGGATCCTTACTTGCAGCATTGTTTGGAGACTGCTGTGTTGCTGGCTCTGATTGGTGCCAATTCCACTGTTGTGGCTGCGGGGCTCTTGCATGATACCTTGGATGATGCTTTTCTGAGTTATGATTGTATATTTGGAACGTTTGGCGCTGGAGTTGCTGATTTAGTTGAAGGGGTATCTAAACTGAGCCACTTAAGCAAGCTGGCTCGAGAAAACAACACAGCTT…	ACGTTGGATGGTATGTTGTGGCTCTGTAGTTG	ACGTTGGATGGTTCGAATTTGTACTTCAAGGG	ATACTGTGGTGATGGC	C	ATACTGTGGTGATGGCC	T	ATACTGTGGTGATGGCT
BSn17_SNP2	BSn17	[T/C]	Contig5144	CCGTTGCTGTCGCTACCTCTGTGAGAAGTGTCAGGGGTGGGTTTCATTTTGAGCCCTATGCTAAAAAGTTGCTGCTGGGGGCGCAGTTGAGACACAAGATCTTCTGTGAGGAGTTTGTCATCAAGGCCTTTTGTGAAGCTGAGAAGGCACACAGAGGGCAGATGCGGGCTAGTGGGGATCCTTACTTGCAGCATTGTTTGGAGACTGCTGTGTTGCTGGCTCTGATTGGTGCCAATTCCACTGTTGTGGCTGCGGGGCTCTTGCATGATACCTTGGATGATGCTTTTCTGAGTTATGATTGTATATTTGGAACGTTTGGCGCTGGAGTTGCTGATTTAGTTGAAGGGGTATCTAAACTGAGCCACTTAAGCAAGCTGGCTCGAGAAAACAACACAGCTT…	ACGTTGGATGGCCATCACCACAGTATGCAGAG	ACGTTGGATGCAGTTTGCAAACGCATATCGTC	gATGCAGAGATTGATATCTGTGAATA	T	gATGCAGAGATTGATATCTGTGAATAA	C	gATGCAGAGATTGATATCTGTGAATAG
BSn17_SNP3	BSn17	[C/T]	Contig5144	CCGTTGCTGTCGCTACCTCTGTGAGAAGTGTCAGGGGTGGGTTTCATTTTGAGCCCTATGCTAAAAAGTTGCTGCTGGGGGCGCAGTTGAGACACAAGATCTTCTGTGAGGAGTTTGTCATCAAGGCCTTTTGTGAAGCTGAGAAGGCACACAGAGGGCAGATGCGGGCTAGTGGGGATCCTTACTTGCAGCATTGTTTGGAGACTGCTGTGTTGCTGGCTCTGATTGGTGCCAATTCCACTGTTGTGGCTGCGGGGCTCTTGCATGATACCTTGGATGATGCTTTTCTGAGTTATGATTGTATATTTGGAACGTTTGGCGCTGGAGTTGCTGATTTAGTTGAAGGGGTATCTAAACTGAGCCACTTAAGCAAGCTGGCTCGAGAAAACAACACAGCTT…	ACGTTGGATGTATCAATCTCTGCATACTGTGG	ACGTTGGATGGCAAATGCATGTCTTTTGTTCG	ATACTGTGGTGATGGC	C	ATACTGTGGTGATGGCC	T	ATACTGTGGTGATGGCT
BSn17_SNP4	BSn17	[T/C]	Contig5144	CCGTTGCTGTCGCTACCTCTGTGAGAAGTGTCAGGGGTGGGTTTCATTTTGAGCCCTATGCTAAAAAGTTGCTGCTGGGGGCGCAGTTGAGACACAAGATCTTCTGTGAGGAGTTTGTCATCAAGGCCTTTTGTGAAGCTGAGAAGGCACACAGAGGGCAGATGCGGGCTAGTGGGGATCCTTACTTGCAGCATTGTTTGGAGACTGCTGTGTTGCTGGCTCTGATTGGTGCCAATTCCACTGTTGTGGCTGCGGGGCTCTTGCATGATACCTTGGATGATGCTTTTCTGAGTTATGATTGTATATTTGGAACGTTTGGCGCTGGAGTTGCTGATTTAGTTGAAGGGGTATCTAAACTGAGCCACTTAAGCAAGCTGGCTCGAGAAAACAACACAGCTT…	ACGTTGGATGCCCCTTGAAGTACAAATTCGAAC	ACGTTGGATGCTTCCTTGTATCTCCAGTGAGC	gGCATTTGCAAGCAGAATT	C	gGCATTTGCAAGCAGAATTC	T	gGCATTTGCAAGCAGAATTT
BSn17_SNP5	BSn17	[T/A]	Contig5144	CCGTTGCTGTCGCTACCTCTGTGAGAAGTGTCAGGGGTGGGTTTCATTTTGAGCCCTATGCTAAAAAGTTGCTGCTGGGGGCGCAGTTGAGACACAAGATCTTCTGTGAGGAGTTTGTCATCAAGGCCTTTTGTGAAGCTGAGAAGGCACACAGAGGGCAGATGCGGGCTAGTGGGGATCCTTACTTGCAGCATTGTTTGGAGACTGCTGTGTTGCTGGCTCTGATTGGTGCCAATTCCACTGTTGTGGCTGCGGGGCTCTTGCATGATACCTTGGATGATGCTTTTCTGAGTTATGATTGTATATTTGGAACGTTTGGCGCTGGAGTTGCTGATTTAGTTGAAGGGGTATCTAAACTGAGCCACTTAAGCAAGCTGGCTCGAGAAAACAACACAGCTT…	ACGTTGGATGCCTGCCATACCTGACAAGTATC	ACGTTGGATGTTCCCATGCTTGATACGGTTAG	GGAAGAAATCCAGCGTA	A	GGAAGAAATCCAGCGTAA	T	GGAAGAAATCCAGCGTAT
BSn17_SNP6	BSn17	[G/A]	Contig5144	CCGTTGCTGTCGCTACCTCTGTGAGAAGTGTCAGGGGTGGGTTTCATTTTGAGCCCTATGCTAAAAAGTTGCTGCTGGGGGCGCAGTTGAGACACAAGATCTTCTGTGAGGAGTTTGTCATCAAGGCCTTTTGTGAAGCTGAGAAGGCACACAGAGGGCAGATGCGGGCTAGTGGGGATCCTTACTTGCAGCATTGTTTGGAGACTGCTGTGTTGCTGGCTCTGATTGGTGCCAATTCCACTGTTGTGGCTGCGGGGCTCTTGCATGATACCTTGGATGATGCTTTTCTGAGTTATGATTGTATATTTGGAACGTTTGGCGCTGGAGTTGCTGATTTAGTTGAAGGGGTATCTAAACTGAGCCACTTAAGCAAGCTGGCTCGAGAAAACAACACAGCTT…	ACGTTGGATGTGAGCCAACCATGGTACTTC	ACGTTGGATGTACAGGGAAGAAATCCAGCG	tATGCTTGATACGGTTAGCC	G	tATGCTTGATACGGTTAGCCC	A	tATGCTTGATACGGTTAGCCT
BSn22_SNP1	BSn22	[G/T]	Contig6953	GGGGATGCCATGGGGATGAACATGGTTTCGAAAGGAGTTCAAAACGTGCTTAATTTTCTTCAGAGCAACTTCCCTGACATGGATGTTCTCGGGATATCTGGGAATTTCTGTTCGGATAAGAAAGCTGCGGCGGTGAACTGGATTGAGGGGCGAGGGAAGTCGGTGGTGTGCGAGGCTGTTATTAAGAAGGAGGTGGTCAATAAAGTATTGAAAACTAGCGTAGAGGCTTTGGTGGAGCTTAATATGTTGAAGAACCTTACCGGTTCGGCTATGGCGGGTGCTCTTGGTGGTTTCAATGCCCATGCTAGTAACATCGTTTCTGCAGTGTTCTTGGCCACTGGACAGGATCCTGCTCAGAATGTGGAGAGTTCTCACTGCATAACTATGATGGAAGCTGTC…	ACGTTGGATGGTGGCCATTCATAGGAGTGTTT	ACGTTGGATGCTGACACAAGACATACTAAGGG	TTATCTGTTTTGTTTCTGGT	G	TTATCTGTTTTGTTTCTGGTG	T	TTATCTGTTTTGTTTCTGGTT
BSn25_SNP1	BSn25	[T/G]	Contig5487	GCACAAGTAGAAACCTTTTTCCTCGAACTTTGTTTCTGAGATCTTGCTGTACTTGCTCAATCTCACTATTCTTATCATTCCCAATCATCTTTTCAGCTATTTTCCTTATGTCAAATTCATCTGAGACACACACCCACATTTTCTGCTCAAAATAACATTGAACAGCATTGTCATTAAAAACAAGTTGAGCGAGGGCAGTCTTACCTAGTCCTCCAAACCCAACTACGGGAACTACAGACACATTGTCTATTACACTCACTTTGGTGTCTAGCAAATAACTTTTAAGAAGTTTCTTTTCCTCCTCTCTTCCAATGACATCATCTTCTCTCACAAAAGAGTAAGTTTGTCTCTGCTCCCTATATGTAATTGGAGTCTCCATAGGGAGTTCAGTCAATTGCA…	ACGTTGGATGCTTTTGCTCAAGAGGAGTGTGG	ACGTTGGATGTATTGCAGATACTGTGCGCTTC	tGAATCTCAAAGATGACGTG	G	tGAATCTCAAAGATGACGTGC	T	tGAATCTCAAAGATGACGTGA
BSn25_SNP2	BSn25	[G/A]	Contig5487	GCACAAGTAGAAACCTTTTTCCTCGAACTTTGTTTCTGAGATCTTGCTGTACTTGCTCAATCTCACTATTCTTATCATTCCCAATCATCTTTTCAGCTATTTTCCTTATGTCAAATTCATCTGAGACACACACCCACATTTTCTGCTCAAAATAACATTGAACAGCATTGTCATTAAAAACAAGTTGAGCGAGGGCAGTCTTACCTAGTCCTCCAAACCCAACTACGGGAACTACAGACACATTGTCTATTACACTCACTTTGGTGTCTAGCAAATAACTTTTAAGAAGTTTCTTTTCCTCCTCTCTTCCAATGACATCATCTTCTCTCACAAAAGAGTAAGTTTGTCTCTGCTCCCTATATGTAATTGGAGTCTCCATAGGGAGTTCAGTCAATTGCA…	ACGTTGGATGCATTTGGCAAAGGATGGAAGTC	ACGTTGGATGTGATTCCACACTCCTCTTGAGC	gagAGTCTTGCAAAACTTGAA	G	gagAGTCTTGCAAAACTTGAAC	A	gagAGTCTTGCAAAACTTGAAT
BSn28_SNP1	BSn28	[C/T]	Contig6196	GTTGCTGTCGCAAATTTGAGTCCAATGCAGCAGGTCTATGCTAACTCCCCATATATACTCATGAGATTCACGCCTTCATCCAAGTTCTTAGGCTTTTCAAATCACT[C/T]CAATAACCTTCTCGCACCCTCTTTTTCTCTAACCTCAAAGTTCCCATCTTCCATTGCCGCCACCATGTCCACTGTTCCCACTCAGAACGACACCGTCACCCACAAAACGCATCAGCCTCTG	ACGTTGGATGGAGATTCACGCCTTCATCCAAG	ACGTTGGATGGGTTAGAGAAAAAGAGGGTGCG	CTTAGGCTTTTCAAATCACT	C	CTTAGGCTTTTCAAATCACTC	T	CTTAGGCTTTTCAAATCACTT
BSn28_SNP4	BSn28	[--/AT]	Contig6196	CAATAACCTTCTCGCACCCTCTTTTTCTCTAACCTCAAAGTTCCCATCTTCCATTGCCGCCACCATGTCCACTGTTCCCACTCAGAACGACACCGTCACCCACAAAACGCATCAGCCTCTGGCAAGAATATTTTAATGTTCTGTGNCCCATTAGATGTCTGAATGTGAATCGTATTATCTTTTTATCNCAGCTTTTAATTCTGCTGACTACCTGTTTCTTAGAATTTACATCATGCATGCTGCTGTGTTCTACACATATGGAATGGGACCTTCACGCATTATAAATCACCCNTGTTCTTACGTTTCCTTNGATCTATAGAGTTGCTATGTTACCAAACAAATTTAAGGGTTTTGGTATAGTTGTCTTTTTGGGGCAATAGATGAATGGGTTTGGGGGAA…	ACGTTGGATGCACTTGAAGAAGAAGAAAATAAG	ACGTTGGATGAACTCTGATAGAAAATTAAGGC	GAAGAAGAAAATAAGAAGGAAAAA	DEL	GAAGAAGAAAATAAGAAGGAAAAAA	AT	GAAGAAGAAAATAAGAAGGAAAAAT
BSn28_SNP5	BSn28	[C/G]	Contig6196	CAAATTGCAAAGCGCTTAGAGAAATTTCAGACAACAATCTTCACTCAAATGAGCTTGCTTGCCATCAAACATGGAGCCATAAACCTTGGTCAAGGCTTTCCCAACTTTGATGGTCCAGACTTTGTGAAGGAAGCAGCTATTCAAGCAATCAGGGATGGGAAAAATCAGTATGCCCGGGGTTATGGAGTTCCAGACCTTAACATTGCCATTGCTGAGAGATTTAAGAAAGATACTGGATTAGTGGTAGACCCCGAAAAGGAAGTTACTGTTACATCTGGATGCACTGAAGCAATTGCTGCAACTGTACTAGGAATAATAAATCCCGGTGATGAGGTTATTCTGTTTGCTCCTTTTTATGATTCTTATGAGGCTACTTTGTCTATGGCCGGTGCAAAAGTC…	ACGTTGGATGAGAGAGCTATTTTGGTTGAGGG	ACGTTGGATGACAACCACAAAGTAGGTTCCAC	GGGATTGAAGGCTGTTG	C	GGGATTGAAGGCTGTTGC	G	GGGATTGAAGGCTGTTGG
BSn33_SNP1	BSn33	[C/A]	Contig9475	TTCAATTTGAATATAAACTCTCCACCCTTTCTAGTGAGTTCTGACCTTACAACTAAAAATGTACAAAATCATGAATGCTACATCCATTTTACACACATCATCTGCTTCACCAATTGTGTTGCCTAAAATTGGTCTAAAATGTATAATTGTAAATACAAAACAATTGATCTAGTATCATCCTATCTTCCTGACATTAGATTCACAAGATTTTGATTTTCATAGAAAGAACCAACATCCCACTCGTCTGTAGTTGAAGAAAGTGTCATCAACGCTACCACAATAGATCTCATACTTGGACGGAGTTGCGGATTGTCTTGTGTGCATGCTTTGGCTAGTTGTGCCATGTGCATCCTTGGTTGATTATGTTGAAATCACGAAAACAAACGTTCAAAGGGTTTA…	ACGTTGGATGTTCGAGACTCTTTCGTACCTGC	ACGTTGGATGCCATCCTTTCCGAAGAAGGTAG	gCCTGCCACCCCTGACA	C	gCCTGCCACCCCTGACAC	A	gCCTGCCACCCCTGACAA
BSn33_SNP3	BSn33	[G/T]	Contig9475	TTCAATTTGAATATAAACTCTCCACCCTTTCTAGTGAGTTCTGACCTTACAACTAAAAATGTACAAAATCATGAATGCTACATCCATTTTACACACATCATCTGCTTCACCAATTGTGTTGCCTAAAATTGGTCTAAAATGTATAATTGTAAATACAAAACAATTGATCTAGTATCATCCTATCTTCCTGACATTAGATTCACAAGATTTTGATTTTCATAGAAAGAACCAACATCCCACTCGTCTGTAGTTGAAGAAAGTGTCATCAACGCTACCACAATAGATCTCATACTTGGACGGAGTTGCGGATTGTCTTGTGTGCATGCTTTGGCTAGTTGTGCCATGTGCATCCTTGGTTGATTATGTTGAAATCACGAAAACAAACGTTCAAAGGGTTTA…	ACGTTGGATGCTTCCATCATAGTATCCAGGTG	ACGTTGGATGTCCGTGCTTGGAATTCGAATTG	ggacgttTTGTGTTCACGGTACA	G	ggacgttTTGTGTTCACGGTACAC	T	ggacgttTTGTGTTCACGGTACAA
BSn33_SNP4	BSn33	[G/C]	Contig9475	TTCAATTTGAATATAAACTCTCCACCCTTTCTAGTGAGTTCTGACCTTACAACTAAAAATGTACAAAATCATGAATGCTACATCCATTTTACACACATCATCTGCTTCACCAATTGTGTTGCCTAAAATTGGTCTAAAATGTATAATTGTAAATACAAAACAATTGATCTAGTATCATCCTATCTTCCTGACATTAGATTCACAAGATTTTGATTTTCATAGAAAGAACCAACATCCCACTCGTCTGTAGTTGAAGAAAGTGTCATCAACGCTACCACAATAGATCTCATACTTGGACGGAGTTGCGGATTGTCTTGTGTGCATGCTTTGGCTAGTTGTGCCATGTGCATCCTTGGTTGATTATGTTGAAATCACGAAAACAAACGTTCAAAGGGTTTA…	ACGTTGGATGATCAGTGCACCCAAACATAGGC	ACGTTGGATGCGTGAACACAACAAGTCACCTG	tcgtCAGCTTCCACATCGT	G	tcgtCAGCTTCCACATCGTC	C	tcgtCAGCTTCCACATCGTG
BSn33_SNP5	BSn33	[T/C]	Contig9475	TTCAATTTGAATATAAACTCTCCACCCTTTCTAGTGAGTTCTGACCTTACAACTAAAAATGTACAAAATCATGAATGCTACATCCATTTTACACACATCATCTGCTTCACCAATTGTGTTGCCTAAAATTGGTCTAAAATGTATAATTGTAAATACAAAACAATTGATCTAGTATCATCCTATCTTCCTGACATTAGATTCACAAGATTTTGATTTTCATAGAAAGAACCAACATCCCACTCGTCTGTAGTTGAAGAAAGTGTCATCAACGCTACCACAATAGATCTCATACTTGGACGGAGTTGCGGATTGTCTTGTGTGCATGCTTTGGCTAGTTGTGCCATGTGCATCCTTGGTTGATTATGTTGAAATCACGAAAACAAACGTTCAAAGGGTTTA…	ACGTTGGATGATGTGGAAGCTGCCTATGTTTG	ACGTTGGATGAGCCTCGTAAAGCTCCTTCAAC	TTGGGTGCACTGATTC	C	TTGGGTGCACTGATTCC	T	TTGGGTGCACTGATTCT
BSn33_SNP6	BSn33	[C/T]	Contig9475	TTCAATTTGAATATAAACTCTCCACCCTTTCTAGTGAGTTCTGACCTTACAACTAAAAATGTACAAAATCATGAATGCTACATCCATTTTACACACATCATCTGCTTCACCAATTGTGTTGCCTAAAATTGGTCTAAAATGTATAATTGTAAATACAAAACAATTGATCTAGTATCATCCTATCTTCCTGACATTAGATTCACAAGATTTTGATTTTCATAGAAAGAACCAACATCCCACTCGTCTGTAGTTGAAGAAAGTGTCATCAACGCTACCACAATAGATCTCATACTTGGACGGAGTTGCGGATTGTCTTGTGTGCATGCTTTGGCTAGTTGTGCCATGTGCATCCTTGGTTGATTATGTTGAAATCACGAAAACAAACGTTCAAAGGGTTTA…	ACGTTGGATGCTTGACGAACGTTGTCAAATCC	ACGTTGGATGTGTTGAAGGAGCTTTACGAGGC	gaGGATGAAACCATCGGG	T	gaGGATGAAACCATCGGGA	C	gaGGATGAAACCATCGGGG
BSn33_SNP7	BSn33	[T/C]	Contig9475	TTCAATTTGAATATAAACTCTCCACCCTTTCTAGTGAGTTCTGACCTTACAACTAAAAATGTACAAAATCATGAATGCTACATCCATTTTACACACATCATCTGCTTCACCAATTGTGTTGCCTAAAATTGGTCTAAAATGTATAATTGTAAATACAAAACAATTGATCTAGTATCATCCTATCTTCCTGACATTAGATTCACAAGATTTTGATTTTCATAGAAAGAACCAACATCCCACTCGTCTGTAGTTGAAGAAAGTGTCATCAACGCTACCACAATAGATCTCATACTTGGACGGAGTTGCGGATTGTCTTGTGTGCATGCTTTGGCTAGTTGTGCCATGTGCATCCTTGGTTGATTATGTTGAAATCACGAAAACAAACGTTCAAAGGGTTTA…	ACGTTGGATGTTCGGATGAGGATAATCTGGGC	ACGTTGGATGTACAAGCCACCAGGCTACTAAG	gagtATAATCTGGGCAACAAAAA	T	gagtATAATCTGGGCAACAAAAAA	C	gagtATAATCTGGGCAACAAAAAG
BSn33_SNP8	BSn33	[C/T]	Contig9475	TTCAATTTGAATATAAACTCTCCACCCTTTCTAGTGAGTTCTGACCTTACAACTAAAAATGTACAAAATCATGAATGCTACATCCATTTTACACACATCATCTGCTTCACCAATTGTGTTGCCTAAAATTGGTCTAAAATGTATAATTGTAAATACAAAACAATTGATCTAGTATCATCCTATCTTCCTGACATTAGATTCACAAGATTTTGATTTTCATAGAAAGAACCAACATCCCACTCGTCTGTAGTTGAAGAAAGTGTCATCAACGCTACCACAATAGATCTCATACTTGGACGGAGTTGCGGATTGTCTTGTGTGCATGCTTTGGCTAGTTGTGCCATGTGCATCCTTGGTTGATTATGTTGAAATCACGAAAACAAACGTTCAAAGGGTTTA…	ACGTTGGATGATCCTCATCCGAAACCTAGAGC	ACGTTGGATGCCATATGTTGAGAGAGGTCATC	caGAAACCTAGAGCCTAATCCTT	C	caGAAACCTAGAGCCTAATCCTTC	T	caGAAACCTAGAGCCTAATCCTTT
BSn33_SNP9	BSn33	[A/G]	Contig9475	TTCAATTTGAATATAAACTCTCCACCCTTTCTAGTGAGTTCTGACCTTACAACTAAAAATGTACAAAATCATGAATGCTACATCCATTTTACACACATCATCTGCTTCACCAATTGTGTTGCCTAAAATTGGTCTAAAATGTATAATTGTAAATACAAAACAATTGATCTAGTATCATCCTATCTTCCTGACATTAGATTCACAAGATTTTGATTTTCATAGAAAGAACCAACATCCCACTCGTCTGTAGTTGAAGAAAGTGTCATCAACGCTACCACAATAGATCTCATACTTGGACGGAGTTGCGGATTGTCTTGTGTGCATGCTTTGGCTAGTTGTGCCATGTGCATCCTTGGTTGATTATGTTGAAATCACGAAAACAAACGTTCAAAGGGTTTA…	ACGTTGGATGGAAACCAAAAGTACAGAATGTG	ACGTTGGATGGATGACCTCTCTCAACATATGG	GAAAGCAAATGGTAATTGG	G	GAAAGCAAATGGTAATTGGC	A	GAAAGCAAATGGTAATTGGT
BSn35_SNP2	BSn35	[T/G]	FD796356	TATATTTGTCTGGTAACATGTTAAATGGACCGATTCCTCGTTCGTGTTATTCTTTTCCTTCCATGTTGTCCTTGGATCTTCAAGACAACCAACTCACAGGGTCAATCGGTGAATTCTCAACTAATTTTTTGCAATATTTGTTGCTGTCTAATAACAAACTGCAAGGTAATTTTCCAAATTCAATATTTCAACTCCAAAATCTTAAGTTTTTGGGTTTGTCATCAACGAACTTGAGTGGTATTGTGGACTGTCACCAATTTTCAAAGCTTAGAGCTCTAGTTTATTTGGATCTTTCTAGCAATAATTTTCTCTCAGTAAACTTTGAAAATAATTTTGACTACATCTTACCCAACCTTCAATACTTNAATTTATCTTCAAGTAAACTAA[T/G]TAGTTTT…	ACGTTGGATGGCATTGGTGCTAAGAATTTTGG	ACGTTGGATGGACTACATCTTACCCAACCTTC	aGTGCTAAGAATTTTGGAAAACTA	G	aGTGCTAAGAATTTTGGAAAACTAC	T	aGTGCTAAGAATTTTGGAAAACTAA
BSn35_SNP3	BSn35	[G/T]	FD796356	TATATTTGTCTGGTAACATGTTAAATGGACCGATTCCTCGTTCGTGTTATTCTTTTCCTTCCATGTTGTCCTTGGATCTTCAAGACAACCAACTCACAGGGTCAATCGGTGAATTCTCAACTAATTTTTTGCAATATTTGTTGCTGTCTAATAACAAACTGCAAGGTAATTTTCCAAATTCAATATTTCAACTCCAAAATCTTAAGTTTTTGGGTTTGTCATCAACGAACTTGAGTGGTATTGTGGACTGTCACCAATTTTCAAAGCTTAGAGCTCTAGTTTATTTGGATCTTTCTAGCAATAATTTTCTCTCAGTAAACTTTGAAAATAATTTTGACTACATCTTACCCAACCTTCAATACTTNAATTTATCTTCAAGTAAACTAANTAGTTTTCCAA…	ACGTTGGATGGGGAATGCTTCCACGAATTCTG	ACGTTGGATGGTTTTCCAAAATTCTTAGCACC	TTCTGTTATGAGAAAGATCTAAA	G	TTCTGTTATGAGAAAGATCTAAAC	T	TTCTGTTATGAGAAAGATCTAAAA
BSn35_SNP4	BSn35	[G/T]	FD796356	TATATTTGTCTGGTAACATGTTAAATGGACCGATTCCTCGTTCGTGTTATTCTTTTCCTTCCATGTTGTCCTTGGATCTTCAAGACAACCAACTCACAGGGTCAATCGGTGAATTCTCAACTAATTTTTTGCAATATTTGTTGCTGTCTAATAACAAACTGCAAGGTAATTTTCCAAATTCAATATTTCAACTCCAAAATCTTAAGTTTTTGGGTTTGTCATCAACGAACTTGAGTGGTATTGTGGACTGTCACCAATTTTCAAAGCTTAGAGCTCTAGTTTATTTGGATCTTTCTAGCAATAATTTTCTCTCAGTAAACTTTGAAAATAATTTTGACTACATCTTACCCAACCTTCAATACTTNAATTTATCTTCAAGTAAACTAANTAGTTTTCCAA…	ACGTTGGATGGTTTTCCAAAATTCTTAGCACC	ACGTTGGATGGGGAATGCTTCCACGAATTCTG	ACCAATGCAAAATTGCAAG	G	ACCAATGCAAAATTGCAAGG	T	ACCAATGCAAAATTGCAAGT
BSn37_SNP1	BSn37	[CAT/---]	Contig2945	GTTTTCAAGAAGGAGATGGAACGAAGTGGTGGAATGGTAACTGGGTCGCATGAAAGGAATGAACTTGTTACAGTTAGACACGGTTCTGATAGTGGGGTTCGTTCCTCTGGCTCTGTTCCGACACTTTTGCTTCATTGGACTTTTCCGGAAGAC[CAT/---]GTTTCCTGTTTTTCTTTTTGGGTTTGGGAGTTTTGTTATTTCACTGTGTGCGATTGACTTCATAGTTTGATTTTTGAAATGCAAATGGGCCATGCAAGTTTTGTTCTTTCTTGAGAGCCGCTTGTTTTTCTTCTTGTCCTTGCATGAAGGTTTGGGTTGGATTGTTTTTTTGCATTTTTTTTTGGTCGTTTAGCTAAACATTGTTTGGTGGGGTGGATTTGTTGGTAGGATGGGTGG…	ACGTTGGATGCGACACTTTTGCTTCATTGGAC	ACGTTGGATGCTATGAAGTCAATCGCACACAG	ggGGACTTTTCCGGAAGAC	CAT	ggGGACTTTTCCGGAAGACC	DEL	ggGGACTTTTCCGGAAGACG
BSn37_SNP2	BSn37	[T/G]	Contig2945	CCATGCAAGTTTTGTTCTTTCTTGAGAGCCGCTTGTTTTTCTTCTTGTCCTTGCATGAAGGTTTGGGTTGGATTGTTTTTTTGCATTTTTTTTTGGTCGTTTAGCTAAACATTGTTTGGTGGGGTGGATTTGTTGGTAGGATGGGTGGATCTTGATGT[T/G]TTTGATAGCTGGTGTGATTCCCCATTGATGGTGTTTGTCTTGATGGGGTGTTTAGGAGTTGAATTGGATGCTTTGTTTTGAATTTGAATTTGTAATTTGCATGTAGTGTCTGGTTTTGAATCTACATGTGGTAGGTGATAATTGAGAAGTTTTTCTTTGAAATAGTACTGCTTAGTCTTTGGATGATGAGGCCATTGGCACTTGAAAGAATTTTGATTGAAATGAATAATGGTTGT…	ACGTTGGATGGATTTGTTGGTAGGATGGGTGG	ACGTTGGATGCCCCATCAAGACAAACACCATC	ATGGGTGGATCTTGATGT	G	ATGGGTGGATCTTGATGTG	T	ATGGGTGGATCTTGATGTT
BSn37_SNP3	BSn37	[C/T]	Contig2945	AGAGGGTCAGAAGAAGAGAGGGAGAAGCCCAGCTGATAAAGAAAGCAAGCGGCTAAAGAGGCTATTGAGGAACAGAGTTTCGGCTCAACAAGCAAGGGAGAGGAAGAAGGCATACTTGATTGATTTGGAAACAAGAGTCAAAGACTTGGAGAAGAAGAATTCAGAGCTCAAGGAAAGACTTTCTACTTTGCAGAATGAGAACCAAATGCTTAGACAAGTATGCTAATTTTGCTTATTTTGTTATCATGGCATCATCATTATAACTATATATACATGTCTCTAACTAACTATCATCATTGTCTTCATCACCCAAAATGA[C/T]GTTATTCTTCTTTGAATGGGCTATGANAACTTACTTTTTGATAAAATTGATTCACCAAAACTTTTCATAATTGAAT…	ACGTTGGATGTCATAGCCCATTCAAAGAAG	ACGTTGGATGCATCATTGTCTTCATCACCC	gATAGCCCATTCAAAGAAGAATAAC	T	gATAGCCCATTCAAAGAAGAATAACA	C	gATAGCCCATTCAAAGAAGAATAACG
BSn37_SNP4	BSn37	[A/G]	Contig2945	AGAGGGTCAGAAGAAGAGAGGGAGAAGCCCAGCTGATAAAGAAAGCAAGCGGCTAAAGAGGCTATTGAGGAACAGAGTTTCGGCTCAACAAGCAAGGGAGAGGAAGAAGGCATACTTGATTGATTTGGAAACAAGAGTCAAAGACTTGGAGAAGAAGAATTCAGAGCTCAAGGAAAGACTTTCTACTTTGCAGAATGAGAACCAAATGCTTAGACAAGTATGCTAATTTTGCTTATTTTGTTATCATGGCATCATCATTATAACTATATATACATGTCTCTAACTAACTATCATCATTGTCTTCATCACCCAAAATGANGTTATTCTTCTTTGAATGGGCTATGA[A/G]AACTTACTTTTTGATAAAATTGATTCACCAAAACTTTTCATAATTGAAT…	ACGTTGGATGATCATCATTGTCTTCATCACCC	ACGTTGGATGGTTTTGGTGAATCAATTTTATC	TTCTTTGAATGGGCTATGA	A	TTCTTTGAATGGGCTATGAA	G	TTCTTTGAATGGGCTATGAG
BSn37_SNP5	BSn37	[A/C]	Contig2945	AGAGGGTCAGAAGAAGAGAGGGAGAAGCCCAGCTGATAAAGAAAGCAAGCGGCTAAAGAGGCTATTGAGGAACAGAGTTTCGGCTCAACAAGCAAGGGAGAGGAAGAAGGCATACTTGATTGATTTGGAAACAAGAGTCAAAGACTTGGAGAAGAAGAATTCAGAGCTCAAGGAAAGACTTTCTACTTTGCAGAATGAGAACCAAATGCTTAGACAAGTATGCTAATTTTGCTTATTTTGTTATCATGGCATCATCATTATAACTATATATACATGTCTCTAACTAACTATCATCATTGTCTTCATCACCCAAAATGANGTTATTCTTCTTTGAATGGGCTATGANAACTTACTTTTTGATAAAATTGATTCACCAAAACTTTTCATAATTGAATCATT…	ACGTTGGATGGAATATCCCCTTTGTTCCTTTG	ACGTTGGATGATTCTTCTTTGAATGGGCTATG	TACACAAGTCAAAAATAGATAGA	C	TACACAAGTCAAAAATAGATAGAG	A	TACACAAGTCAAAAATAGATAGAT
BSn41_SNP1	BSn41	[C/T]	Contig9151	GGAAGATATATTTGAGACTGTCCAAAGCATGGAGATTGATCCTGACTTGGCCGAGTGGGCCAATCCGCTTCAAGATATGCTACTTCATGACTCACCAAAGGAGTCCTCATCCTCAGATTCTTCCAATATTAGCAGCATAAGTAGCACTACCAAAGAAACTTCACAAAACTCTTCCCAGACCCCCAAACAATTACTCTGTGATTGTGCTAGAGCACTTTCAGAAGGAAACGAAGAGCAAGCCACATCTATGATAAACAATCTCAGGCAAATGGTCTCAATTCAGGGGGAACCTTCTCAAAGAATTGCAGCCTACATGGTGGAAGGGCTTGTAGCTCGTGTTGCTTCATCTGGAAAATGCATCTATCAAGCATTGAGATGCAAAGAACCTCCTTCTTCAGA…	ACGTTGGATGATCTCTAACAGCCTCAGCTATG	ACGTTGGATGAGATCCTATTTGAGGTCTGCCC	atatCCATTTGCAGCAATGTATCC	T	atatCCATTTGCAGCAATGTATCCA	C	atatCCATTTGCAGCAATGTATCCG
BSn41_SNP13	BSn41	[C/G]	Contig9151	GGAAGATATATTTGAGACTGTCCAAAGCATGGAGATTGATCCTGACTTGGCCGAGTGGGCCAATCCGCTTCAAGATATGCTACTTCATGACTCACCAAAGGAGTCCTCATCCTCAGATTCTTCCAATATTAGCAGCATAAGTAGCACTACCAAAGAAACTTCACAAAACTCTTCCCAGACCCCCAAACAATTACTCTGTGATTGTGCTAGAGCACTTTCAGAAGGAAACGAAGAGCAAGCCACATCTATGATAAACAATCTCAGGCAAATGGTCTCAATTCAGGGGGAACCTTCTCAAAGAATTGCAGCCTACATGGTGGAAGGGCTTGTAGCTCGTGTTGCTTCATCTGGAAAATGCATCTATCAAGCATTGAGATGCAAAGAACCTCCTTCTTCAGA…	ACGTTGGATGGTGGTGAACTTTGCATTCCAGC	ACGTTGGATGTGCGAAGAAGTTGGTCTCTTTC	CAGCTTCATCACATGC	C	CAGCTTCATCACATGCC	G	CAGCTTCATCACATGCG
BSn41_SNP14	BSn41	[A/G]	Contig9151	GGAAGATATATTTGAGACTGTCCAAAGCATGGAGATTGATCCTGACTTGGCCGAGTGGGCCAATCCGCTTCAAGATATGCTACTTCATGACTCACCAAAGGAGTCCTCATCCTCAGATTCTTCCAATATTAGCAGCATAAGTAGCACTACCAAAGAAACTTCACAAAACTCTTCCCAGACCCCCAAACAATTACTCTGTGATTGTGCTAGAGCACTTTCAGAAGGAAACGAAGAGCAAGCCACATCTATGATAAACAATCTCAGGCAAATGGTCTCAATTCAGGGGGAACCTTCTCAAAGAATTGCAGCCTACATGGTGGAAGGGCTTGTAGCTCGTGTTGCTTCATCTGGAAAATGCATCTATCAAGCATTGAGATGCAAAGAACCTCCTTCTTCAGA…	ACGTTGGATGACCATGCGAAGAAGTTGGTCTC	ACGTTGGATGCTTTGCATTCCAGCTTCATCAC	aagcAGTTGGTCTCTTTCGTT	G	aagcAGTTGGTCTCTTTCGTTC	A	aagcAGTTGGTCTCTTTCGTTT
BSn41_SNP15	BSn41	[G/T]	Contig9151	GGAAGATATATTTGAGACTGTCCAAAGCATGGAGATTGATCCTGACTTGGCCGAGTGGGCCAATCCGCTTCAAGATATGCTACTTCATGACTCACCAAAGGAGTCCTCATCCTCAGATTCTTCCAATATTAGCAGCATAAGTAGCACTACCAAAGAAACTTCACAAAACTCTTCCCAGACCCCCAAACAATTACTCTGTGATTGTGCTAGAGCACTTTCAGAAGGAAACGAAGAGCAAGCCACATCTATGATAAACAATCTCAGGCAAATGGTCTCAATTCAGGGGGAACCTTCTCAAAGAATTGCAGCCTACATGGTGGAAGGGCTTGTAGCTCGTGTTGCTTCATCTGGAAAATGCATCTATCAAGCATTGAGATGCAAAGAACCTCCTTCTTCAGA…	ACGTTGGATGGCATACAATTACTACTCTGCTG	ACGTTGGATGTCAACATTCATCCTGTCCTGGC	GCTGTGTTTGACACACTT	G	GCTGTGTTTGACACACTTG	T	GCTGTGTTTGACACACTTT
BSn41_SNP2	BSn41	[A/G]	Contig9151	GGAAGATATATTTGAGACTGTCCAAAGCATGGAGATTGATCCTGACTTGGCCGAGTGGGCCAATCCGCTTCAAGATATGCTACTTCATGACTCACCAAAGGAGTCCTCATCCTCAGATTCTTCCAATATTAGCAGCATAAGTAGCACTACCAAAGAAACTTCACAAAACTCTTCCCAGACCCCCAAACAATTACTCTGTGATTGTGCTAGAGCACTTTCAGAAGGAAACGAAGAGCAAGCCACATCTATGATAAACAATCTCAGGCAAATGGTCTCAATTCAGGGGGAACCTTCTCAAAGAATTGCAGCCTACATGGTGGAAGGGCTTGTAGCTCGTGTTGCTTCATCTGGAAAATGCATCTATCAAGCATTGAGATGCAAAGAACCTCCTTCTTCAGA…	ACGTTGGATGTTGGTGGCATGAGCATCATAGG	ACGTTGGATGACAGTTGAGCATTGATGGTG	gggTGAGCATCATAGGACAAAG	A	gggTGAGCATCATAGGACAAAGA	G	gggTGAGCATCATAGGACAAAGG
BSn41_SNP6	BSn41	[A/G]	Contig9151	GGAAGATATATTTGAGACTGTCCAAAGCATGGAGATTGATCCTGACTTGGCCGAGTGGGCCAATCCGCTTCAAGATATGCTACTTCATGACTCACCAAAGGAGTCCTCATCCTCAGATTCTTCCAATATTAGCAGCATAAGTAGCACTACCAAAGAAACTTCACAAAACTCTTCCCAGACCCCCAAACAATTACTCTGTGATTGTGCTAGAGCACTTTCAGAAGGAAACGAAGAGCAAGCCACATCTATGATAAACAATCTCAGGCAAATGGTCTCAATTCAGGGGGAACCTTCTCAAAGAATTGCAGCCTACATGGTGGAAGGGCTTGTAGCTCGTGTTGCTTCATCTGGAAAATGCATCTATCAAGCATTGAGATGCAAAGAACCTCCTTCTTCAGA…	ACGTTGGATGTGGCATGAGCATCATAGGAC	ACGTTGGATGACAGTTGAGCATTGATGGTG	ggagattGCAGAGGAACTTGGATT	A	ggagattGCAGAGGAACTTGGATTA	G	ggagattGCAGAGGAACTTGGATTG
BSn41_SNP9	BSn41	[A/T]	Contig9151	GGAAGATATATTTGAGACTGTCCAAAGCATGGAGATTGATCCTGACTTGGCCGAGTGGGCCAATCCGCTTCAAGATATGCTACTTCATGACTCACCAAAGGAGTCCTCATCCTCAGATTCTTCCAATATTAGCAGCATAAGTAGCACTACCAAAGAAACTTCACAAAACTCTTCCCAGACCCCCAAACAATTACTCTGTGATTGTGCTAGAGCACTTTCAGAAGGAAACGAAGAGCAAGCCACATCTATGATAAACAATCTCAGGCAAATGGTCTCAATTCAGGGGGAACCTTCTCAAAGAATTGCAGCCTACATGGTGGAAGGGCTTGTAGCTCGTGTTGCTTCATCTGGAAAATGCATCTATCAAGCATTGAGATGCAAAGAACCTCCTTCTTCAGA…	ACGTTGGATGCAAAGTTCACCACAAGTGCTTC	ACGTTGGATGGCATGAGCATCATAGGACAAAG	ACAGTTGAGCATTGATGGTG	T	ACAGTTGAGCATTGATGGTGA	A	ACAGTTGAGCATTGATGGTGT
BSn42_SNP1	BSn42	[T/G]	CV537358	TTGGACAATCAAACCAGATGAGATTAAATGTATAGATGTTCATGACGTAAAGGAGCCGGTGTATGAGCTGACAGCCAATGCCAAATTGGCATGCTATGTATCTCAAGGAAGTGGAGTTAAGGTTTTTAATTGGTCAGAGGCTCCAAAGCTCATCAATTTCAACAAATATGTGAAATGCCTAGCTCTTGCTGGGGACAAACTGTATTGTGGCTGCTCTGGTTACAGCATCGACTCTACATTCTTCAATTCTTGTTGTGTCTTTACCTGAAACAAACCAACCGACAAACAAAGAAAGCTTAAGCATTGACATCCATGTGCTGTTTTCGTCTATAAAGCAAGCCACTTTGGCTACACATGAAAAAAACTTCTCTTCAATTTATTGCCCATCTTAAATATTGT…	ACGTTGGATGTCTCTTCAATTTATTGCCCATC	ACGTTGGATGTCCGGAGAAGAATGAGTTTGAC	AATAATGGCAGGAGGTT	G	AATAATGGCAGGAGGTTG	T	AATAATGGCAGGAGGTTT
BSn46_SNP1	BSn46	[C/A]	Contig10482	ATTTGGAATGTTGTGGTCAACTATGAAAGCACCGACCGTTTTAATTGTTGTGTACTCAGAATCTGCTTTTGGTTTTTTTTAAAACCTTAACAATCTGGAATTGAAGGTAGGTCAGGCATAATAACTCCATGGACTTGATACAACAAGTTAAAGGCAATTATTCTGATAGCAGGGAGGAAGAGGAGGAAGAGGAAGTGGCAGAGATTATGGGTATCACCAGAGAAGCAGAAAGCAGCAGTAAGCTAGGCTCTATTTCCTTACCCCTTTTAATTTCTTCATCGATCTTCTCCGACAAATTAATTAACACCTCTCTTTAATTAATCATCCTCCTCTTCTTCTTCTTCAATTCTTCATGTCATAAATATTCCCTCACTCACACCTTCAGATTTTTTCATGGTT…	ACGTTGGATGTTTCATGGTTGCGGAAGCATTG	ACGTTGGATGAATTGGATGCGGCATCTTGGTG	cttcAGCATTGCCACTAACAA	C	cttcAGCATTGCCACTAACAAC	A	cttcAGCATTGCCACTAACAAA
BSn46_SNP2	BSn46	[C/G]	Contig10482	ATTTGGAATGTTGTGGTCAACTATGAAAGCACCGACCGTTTTAATTGTTGTGTACTCAGAATCTGCTTTTGGTTTTTTTTAAAACCTTAACAATCTGGAATTGAAGGTAGGTCAGGCATAATAACTCCATGGACTTGATACAACAAGTTAAAGGCAATTATTCTGATAGCAGGGAGGAAGAGGAGGAAGAGGAAGTGGCAGAGATTATGGGTATCACCAGAGAAGCAGAAAGCAGCAGTAAGCTAGGCTCTATTTCCTTACCCCTTTTAATTTCTTCATCGATCTTCTCCGACAAATTAATTAACACCTCTCTTTAATTAATCATCCTCCTCTTCTTCTTCTTCAATTCTTCATGTCATAAATATTCCCTCACTCACACCTTCAGATTTTTTCATGGTT…	ACGTTGGATGAGCACCAAGGAAGAGGAAAG	ACGTTGGATGTGATGATGTTCATGCTGCTG	AGAGGAAAGGGAGCG	C	AGAGGAAAGGGAGCGC	G	AGAGGAAAGGGAGCGG
BSn46_SNP5	BSn46	[A/G]	Contig10482	ATTTGGAATGTTGTGGTCAACTATGAAAGCACCGACCGTTTTAATTGTTGTGTACTCAGAATCTGCTTTTGGTTTTTTTTAAAACCTTAACAATCTGGAATTGAAGGTAGGTCAGGCATAATAACTCCATGGACTTGATACAACAAGTTAAAGGCAATTATTCTGATAGCAGGGAGGAAGAGGAGGAAGAGGAAGTGGCAGAGATTATGGGTATCACCAGAGAAGCAGAAAGCAGCAGTAAGCTAGGCTCTATTTCCTTACCCCTTTTAATTTCTTCATCGATCTTCTCCGACAAATTAATTAACACCTCTCTTTAATTAATCATCCTCCTCTTCTTCTTCTTCAATTCTTCATGTCATAAATATTCCCTCACTCACACCTTCAGATTTTTTCATGGTT…	ACGTTGGATGACCAAGGAAGAGGAAAGGGAGC	ACGTTGGATGCCTCGTGATGATGTTGTTGATG	acaATCAGCATCCACAACA	A	acaATCAGCATCCACAACAA	G	acaATCAGCATCCACAACAG
BSn46_SNP6	BSn46	[G/A]	Contig10482	ATTTGGAATGTTGTGGTCAACTATGAAAGCACCGACCGTTTTAATTGTTGTGTACTCAGAATCTGCTTTTGGTTTTTTTTAAAACCTTAACAATCTGGAATTGAAGGTAGGTCAGGCATAATAACTCCATGGACTTGATACAACAAGTTAAAGGCAATTATTCTGATAGCAGGGAGGAAGAGGAGGAAGAGGAAGTGGCAGAGATTATGGGTATCACCAGAGAAGCAGAAAGCAGCAGTAAGCTAGGCTCTATTTCCTTACCCCTTTTAATTTCTTCATCGATCTTCTCCGACAAATTAATTAACACCTCTCTTTAATTAATCATCCTCCTCTTCTTCTTCTTCAATTCTTCATGTCATAAATATTCCCTCACTCACACCTTCAGATTTTTTCATGGTT…	ACGTTGGATGATACGAGTATCTGAACCGCCAC	ACGTTGGATGAGTACTTCCCCCTTGATTCCTC	cAAATTCAGGAGCAGACC	G	cAAATTCAGGAGCAGACCC	A	cAAATTCAGGAGCAGACCT
BSn46_SNP7	BSn46	[G/A]	Contig10482	ATTTGGAATGTTGTGGTCAACTATGAAAGCACCGACCGTTTTAATTGTTGTGTACTCAGAATCTGCTTTTGGTTTTTTTTAAAACCTTAACAATCTGGAATTGAAGGTAGGTCAGGCATAATAACTCCATGGACTTGATACAACAAGTTAAAGGCAATTATTCTGATAGCAGGGAGGAAGAGGAGGAAGAGGAAGTGGCAGAGATTATGGGTATCACCAGAGAAGCAGAAAGCAGCAGTAAGCTAGGCTCTATTTCCTTACCCCTTTTAATTTCTTCATCGATCTTCTCCGACAAATTAATTAACACCTCTCTTTAATTAATCATCCTCCTCTTCTTCTTCTTCAATTCTTCATGTCATAAATATTCCCTCACTCACACCTTCAGATTTTTTCATGGTT…	ACGTTGGATGATACGAGTATCTGAACCGCCAC	ACGTTGGATGAGTACTTCCCCCTTGATTCCTC	CCTTCCCATTCCGGTC	G	CCTTCCCATTCCGGTCC	A	CCTTCCCATTCCGGTCT
BSn47_SNP1	BSn47	[G/T]	Contig7599	AGCAAAGCCCCACGCACACCACACACACACACAGCACGCGCAGTCCCTGATTGTTTCCGAGGTAAACAAAGCAAAAAACGCGTTTTCCATACGGCAAAATCCTCAATTTTCCGGGAATCGAATCCGCACAATGGTTTCCCGGGAAAACACCAATTGGCTCTTCGATTACGGCTTGATCGACGATATTCCCGTCCCCGATGCCTCCTTCACCGTCCCTTCCTCCGCCTTCACATGGCCCCCTAACGCCTTGAACGCCACTTCCAATGTCGGTGTTGAAATTGATGGCTCACTGGCGGATTCTGATGGTCTCAAGGAG[G/T]CTGGCTCAAANAAAAGGGTTAGATCTGAGACATGTGCTGCTGCTACTAGCTCCAAGGCATGTCGGGAGAAGTTGCGAA…	ACGTTGGATGTGAAATTGATGGCTCACTGGCG	ACGTTGGATGGCACATGTCTCAGATCTAACCC	CTGATGGTCTCAAGGAG	G	CTGATGGTCTCAAGGAGG	T	CTGATGGTCTCAAGGAGT
BSn47_SNP2	BSn47	[A/G]	Contig7599	AGCAAAGCCCCACGCACACCACACACACACACAGCACGCGCAGTCCCTGATTGTTTCCGAGGTAAACAAAGCAAAAAACGCGTTTTCCATACGGCAAAATCCTCAATTTTCCGGGAATCGAATCCGCACAATGGTTTCCCGGGAAAACACCAATTGGCTCTTCGATTACGGCTTGATCGACGATATTCCCGTCCCCGATGCCTCCTTCACCGTCCCTTCCTCCGCCTTCACATGGCCCCCTAACGCCTTGAACGCCACTTCCAATGTCGGTGTTGAAATTGATGGCTCACTGGCGGATTCTGATGGTCTCAAGGAGNCTGGCTCAAA[A/G]AAAAGGGTTAGATCTGAGACATGTGCTGCTGCTACTAGCTCCAAGGCATGTCGGGAGAAGTTGCGAA…	ACGTTGGATGCAGCACATGTCTCAGATCTAAC	ACGTTGGATGTGAAATTGATGGCTCACTGGCG	aaagGTCTCAGATCTAACCCTTTT	G	aaagGTCTCAGATCTAACCCTTTTC	A	aaagGTCTCAGATCTAACCCTTTTT
BSn53_SNP1	BSn53	[C/T]	Contig9120	GTATCACCATGCATTCACCAATCCTTGTTACTGCCTTTAATTTTCCCTCTTTCTTGCTTTGTGTTTGGCAAGTCCACTCTTCATGGCATGCCATTTTCTTGGAAGACAACAAAAAATTAGTTAAATTGTCTCTGGTCATTTCAGAGAAACAAAATCATGGGTTTTGGTCAAAAGTGGGAGGAAAAGCTAGCTAGGGGCGTACCTAATTGATGGCCATGATGGGTTTTTGTTT[C/T]CCCTCTTCTTTCAACTCTAGCAACCACTGCTTTCTTTTCATCTTTTGAATGCCCAAGTCAAACAACATTTTCTAACTTTGTTTTTCTATCCTCCTTTGGTGCTCCCCATTGTGACCAACAAGGTTTTGCTAAATCGGTCTGAGATCAATTTTAGTTTGCTCT…	ACGTTGGATGAAGAAAGCAGTGGTTGCTAGAG	ACGTTGGATGCCTAATTGATGGCCATGATGGG	gTAGAGTTGAAAGAAGAGGG	T	gTAGAGTTGAAAGAAGAGGGA	C	gTAGAGTTGAAAGAAGAGGGG
BSn57_SNP1	BSn57	[T/C]	Contig7758	CTGCGAAAGCCGAGGGAGACCCACCGTAACAAAAACATTACATAACCCAAAACAACACATCACAACACCTATTCCCTCTTACCACACCTAAATAACCTTAAAACTTCCATTTCATGTCTCGGATCCCGTGATTCGGATCCCCAAGACCCGCTCCCACAGCCTCCTACTGTCCTTTAGGCGGATCCGGCTGCGAACGTGCCATGACCCGACGGTGCTCCCATTGCAGCCACAATGGGCACAATTCCAGGACCTGCCCCAATCGTGGAGTTAAGCTCTTCGGAGTCCGATTAACCGACGGGTCGATCCGGAAGAGTGCTAGTATGGGTAATCTCACCCATTATGCTGGTTCCGGGTCCGGACCTCTCCATG[T/C]TGGGTCAAACAACCCGGGTTCTCCT…	ACGTTGGATGTGGGTAATCTCACCCATTATGC	ACGTTGGATGACCAGGAGAACCCGGGTTGTTT	CCGGACCTCTCCATG	C	CCGGACCTCTCCATGC	T	CCGGACCTCTCCATGT
BSn62_SNP1	BSn62	[A/G]	Contig9884	GGAAAACAACCGGTGCTCAAGGGGCTAGTTCAAGCTGTTCAGAGGAGAGAAGGGAAGGAGTGAAGAGGAGCTCTGATGGAGACATTGCACCTGGTTCCCGACACCGGAGAAGTTTCTCATTGGACAGCTCCATTGGAAATTTCCACATTGGAGATGAATCACCTAAGCTTCCTCCTTTGCAAAACCGAGGTGGTCAACACTCTCCTAGCAATTCG[A/G]TGGATGGTAAGACATCTGAAACAAGCATCGAGTTTGGAAATGGTGAGTTCAGCTCAGAGGAGCTAAAGAAAATAAAGGAGAATGATAAACTTGCTGAAATTGCCATGGCTGATCCTAAACGTGCAAAAAGGATTT	ACGTTGGATGCTCGATGCTTGTTTCAGATGTC	ACGTTGGATGCTTCCTCCTTTGCAAAACCGAG	ttTTTCAGATGTCTTACCATCCA	G	ttTTTCAGATGTCTTACCATCCAC	A	ttTTTCAGATGTCTTACCATCCAT
BSn62_SNP2	BSn62	[A/G]	Contig9884	TGGATGGTAAGACATCTGAAACAAGCATCGAGTTTGGAAATGGTGAGTTCAGCTCAGAGGAGCTAAAGAAAATAAAGGAGAATGATAAACTTGCTGAAATTGCCATGGCTGATCCTAAACGTGCAAAAAGGATTTTGGCGAATCGGTTATCTGCTGCTCGCTCAAAAGAGCGGAAGATGCGATACATTTCTGAATTGGAGCTGAAAGTCCAAACACTTCAGACAGAGACAACCACATTGTCTACTCAATTTACCAAATTACAGATGGATAATTCAGAGCTTAAAAGTGAGAATAATGAGTACAAATTGAGGATTCAAGCCTTCGAGCAGCAGTCCCAACTGAAAGATGCTCTGAATGAGACATTGGATGCTGAAGTGCGGCGTTTAA[A/G]ACGCATG…	ACGTTGGATGGCTAATAGCAAGCTGTTGAGCC	ACGTTGGATGAGACATTGGATGCTGAAGTGCG	TCTGCAACCATGCGT	G	TCTGCAACCATGCGTC	A	TCTGCAACCATGCGTT
BSn62_SNP3	BSn62	[A/T]	Contig9884	TGGATGGTAAGACATCTGAAACAAGCATCGAGTTTGGAAATGGTGAGTTCAGCTCAGAGGAGCTAAAGAAAATAAAGGAGAATGATAAACTTGCTGAAATTGCCATGGCTGATCCTAAACGTGCAAAAAGGATTTTGGCGAATCGGTTATCTGCTGCTCGCTCAAAAGAGCGGAAGATGCGATACATTTCTGAATTGGAGCTGAAAGTCCAAACACTTCAGACAGAGACAACCACATTGTCTACTCAATTTACCAAATTACAGATGGATAATTCAGAGCTTAAAAGTGAGAATAATGAGTACAAATTGAGGATTCAAGCCTTCGAGCAGCAGTCCCAACTGAAAGATGCTCTGAATGAGACATTGGATGCTGAAGTGCGGCGTTTAANACGCATGGTTG…	ACGTTGGATGATGTTCCCATTACAGCAGCACC	ACGTTGGATGCTGTGTCTGTTCCTGAGAATGG	GCACCCTAACCAGCTTA	A	GCACCCTAACCAGCTTAA	T	GCACCCTAACCAGCTTAT
BSn64_SNP1	BSn64	[G/A]	Contig8042	GGCGGCACGAGGCCAATTTTCAACCTTTCACCTTCTTCTGTATTCTCTTCATCTGGGTATTGCTTGATTTCAAAAAAATTTAAAATTTAGCTACAATTTGACTTTTGCGTCCAACAATTGAAGCTTTAGACAAGAGTACTTATTGCCGGGAATCTGCTTCTTCTTTGACTTTGTTATTTGTCTGTCATGGATTATTCATCACGGATTAACACTTCCTTGGATCTCAATATTATTCCTCTCAGGCTTCATCAAGAACTTCCCTCTGGGAGCTACGTAGTGGAANATGTTCGTCAATTGTCCCCCCTCAGAATAATGTTTGATATGGGAAATAATTTTCTTCTCTGTGTGTTCATTTCAGAAAAAGGAGGTGGAACATAATTTTTTCTCTCTGGGGCTGAA…	ACGTTGGATGTTTCAGAAAAAGGAGGTGGAAC	ACGTTGGATGGAAGTAGAATTGGCAGAACAAAC	GGGGCTGAAGAAATCTTCTGTAAA	A	GGGGCTGAAGAAATCTTCTGTAAAA	G	GGGGCTGAAGAAATCTTCTGTAAAG
BSn64_SNP2	BSn64	[T/A]	Contig8042	GGCGGCACGAGGCCAATTTTCAACCTTTCACCTTCTTCTGTATTCTCTTCATCTGGGTATTGCTTGATTTCAAAAAAATTTAAAATTTAGCTACAATTTGACTTTTGCGTCCAACAATTGAAGCTTTAGACAAGAGTACTTATTGCCGGGAATCTGCTTCTTCTTTGACTTTGTTATTTGTCTGTCATGGATTATTCATCACGGATTAACACTTCCTTGGATCTCAATATTATTCCTCTCAGGCTTCATCAAGAACTTCCCTCTGGGAGCTACGTAGTGGAANATGTTCGTCAATTGTCCCCCCTCAGAATAATGTTTGATATGGGAAATAATTTTCTTCTCTGTGTGTTCATTTCAGAAAAAGGAGGTGGAACATAATTTTTTCTCTCTGGGGCTGAA…	ACGTTGGATGCAGGTTTGTTCTGCCAATTCTAC	ACGTTGGATGGGGAGCAATATCGAAGCTAGAA	tCCAATTCTACTTCTTTAATTTGTG	A	tCCAATTCTACTTCTTTAATTTGTGA	T	tCCAATTCTACTTCTTTAATTTGTGT
BSn64_SNP3	BSn64	[T/A]	Contig8042	GGCGGCACGAGGCCAATTTTCAACCTTTCACCTTCTTCTGTATTCTCTTCATCTGGGTATTGCTTGATTTCAAAAAAATTTAAAATTTAGCTACAATTTGACTTTTGCGTCCAACAATTGAAGCTTTAGACAAGAGTACTTATTGCCGGGAATCTGCTTCTTCTTTGACTTTGTTATTTGTCTGTCATGGATTATTCATCACGGATTAACACTTCCTTGGATCTCAATATTATTCCTCTCAGGCTTCATCAAGAACTTCCCTCTGGGAGCTACGTAGTGGAANATGTTCGTCAATTGTCCCCCCTCAGAATAATGTTTGATATGGGAAATAATTTTCTTCTCTGTGTGTTCATTTCAGAAAAAGGAGGTGGAACATAATTTTTTCTCTCTGGGGCTGAA…	ACGTTGGATGGCACCATTTGGTTGAGCGATTC	ACGTTGGATGGCACACACATGATCATTATGCAG	aattAGCGATTCTCTTGTTAATAATT	A	aattAGCGATTCTCTTGTTAATAATTA	T	aattAGCGATTCTCTTGTTAATAATTT
BSn64_SNP4	BSn64	[C/A]	Contig8042	GGCGGCACGAGGCCAATTTTCAACCTTTCACCTTCTTCTGTATTCTCTTCATCTGGGTATTGCTTGATTTCAAAAAAATTTAAAATTTAGCTACAATTTGACTTTTGCGTCCAACAATTGAAGCTTTAGACAAGAGTACTTATTGCCGGGAATCTGCTTCTTCTTTGACTTTGTTATTTGTCTGTCATGGATTATTCATCACGGATTAACACTTCCTTGGATCTCAATATTATTCCTCTCAGGCTTCATCAAGAACTTCCCTCTGGGAGCTACGTAGTGGAANATGTTCGTCAATTGTCCCCCCTCAGAATAATGTTTGATATGGGAAATAATTTTCTTCTCTGTGTGTTCATTTCAGAAAAAGGAGGTGGAACATAATTTTTTCTCTCTGGGGCTGAA…	ACGTTGGATGTTGGTTGAGCGATTCTCTTG	ACGTTGGATGACTGAAATGGCAGCACACAC	ggtAGGAAACTAGATATAAGCTATTTT	C	ggtAGGAAACTAGATATAAGCTATTTTC	A	ggtAGGAAACTAGATATAAGCTATTTTA
BSn66_SNP1	BSn66	[A/T]	Contig10204	ACCCTTCTGTATCACAAAGGAATGTTGCAATTGAGCCAGTTGGTCACATGCATAACCAACAGCACACATTTGAAAATGACACGAAGTCTGAGAATTCAAGGGGATTGAAACCGGCTGATGGTCTGC[A/T]GATTGACGACCATGAAAAGCTGTCGCAAAATTCTCAGCCACATCTGAAAGATGTTCAACCCAAATCTAATAGTGGTTCTGCTAGAAGTTGCACTAAAGTAAGTCCCCCTTTTTAATTTCTGATTTTAACTTGCGAACATCAATAGTTTTTGCAGGAAAAAATTAATCAAAATGCTTTTATTTTAGGTTCACAAGAAAGGGATTGCACTTGGTAGGTCGGTAGACCTCACAAAATTCAGTGCGTATGATGAGTTAATCGCTGAATTNGA…	ACGTTGGATGGTGGCTGAGAATTTTGCGACAG	ACGTTGGATGACGAAGTCTGAGAATTCAAGGG	cctaTTTTCATGGTCGTCAATC	T	cctaTTTTCATGGTCGTCAATCA	A	cctaTTTTCATGGTCGTCAATCT
BSn66_SNP2	BSn66	[A/G]	Contig10204	ACCCTTCTGTATCACAAAGGAATGTTGCAATTGAGCCAGTTGGTCACATGCATAACCAACAGCACACATTTGAAAATGACACGAAGTCTGAGAATTCAAGGGGATTGAAACCGGCTGATGGTCTGCNGATTGACGACCATGAAAAGCTGTCGCAAAATTCTCAGCCACATCTGAAAGATGTTCAACCCAAATCTAATAGTGGTTCTGCTAGAAGTTGCACTAAAGTAAGTCCCCCTTTTTAATTTCTGATTTTAACTTGCGAACATCAATAGTTTTTGCAGGAAAAAATTAATCAAAATGCTTTTATTTTAGGTTCACAAGAAAGGGATTGCACTTGGTAGGTCGGTAGACCTCACAAAATTCAGTGCGTATGATGAGTTAATCGCTGAATT[A/G]GA…	ACGTTGGATGAGACCTCACAAAATTCAGTGCG	ACGTTGGATGGGAGAGGTTAATTCACCTCCAA	agtagGATGAGTTAATCGCTGAATT	A	agtagGATGAGTTAATCGCTGAATTA	G	agtagGATGAGTTAATCGCTGAATTG
BSn66_SNP3	BSn66	[T/C]	Contig10204	ACCCTTCTGTATCACAAAGGAATGTTGCAATTGAGCCAGTTGGTCACATGCATAACCAACAGCACACATTTGAAAATGACACGAAGTCTGAGAATTCAAGGGGATTGAAACCGGCTGATGGTCTGCNGATTGACGACCATGAAAAGCTGTCGCAAAATTCTCAGCCACATCTGAAAGATGTTCAACCCAAATCTAATAGTGGTTCTGCTAGAAGTTGCACTAAAGTAAGTCCCCCTTTTTAATTTCTGATTTTAACTTGCGAACATCAATAGTTTTTGCAGGAAAAAATTAATCAAAATGCTTTTATTTTAGGTTCACAAGAAAGGGATTGCACTTGGTAGGTCGGTAGACCTCACAAAATTCAGTGCGTATGATGAGTTAATCGCTGAATTNGATCAG…	ACGTTGGATGTGGCAGTAAGCATCTCTGATTG	ACGTTGGATGTAGAATTATCCAACATGACGTG	GTTTATTATAGACTGGTGCATG	C	GTTTATTATAGACTGGTGCATGC	T	GTTTATTATAGACTGGTGCATGT
BSn66_SNP4	BSn66	[C/T]	Contig10204	CTATTTGGCATCTCACTTCTTAGTAGCCCCATTGTTCTGGACCCTTCTGTATCACAAAGGAATGTTGCAATTGAGCCAGTTGGTCACATGCATAACCAACAGCA[C/T]ACATTTGAAAATGACACGAAGTCTGAGAATTCAAGGGGATTGAAACCGGCTGATGGTCTGCNGATTGACGACCATGAAAAGCTGTCGCAAAATTCTCAGCCACATCTGAAAGATGTTCAACCCAAATCTAATAGTG	ACGTTGGATGCCCCTTGAATTCTCAGACTTCG	ACGTTGGATGGTTGCAATTGAGCCAGTTGGTC	TCGTGTCATTTTCAAATGT	T	TCGTGTCATTTTCAAATGTA	C	TCGTGTCATTTTCAAATGTG
BSn68_SNP1	BSn68	[A/-]	Contig8110	TTTTTTTTAAGATGAAATAGTTCTTAGGAATTGAAACTAGTCAATTTTACAGACTTTGTTCATTTAATCAGTGATCCTCCTCACCCTCTCTAAATAAACGGCTGGTTAGCCAAACTATAACAAAAGCCAAAATCTACGCCAACAATATCCTTCTCTGCTTGCATCACTTAAATATGTACAGTAGCCACTCAAGCCAATCAAACAAAGGTTTTGAGAAATTTAATGATGGACTTGATCTTGTTAATGATGGACTTGTCTCCACATAGTTCATGCATTTGCAGATTGCGTTGGTAACTTAGGGTGGTTATGTTCGCCTTCATAGGTGACAATTAGCATGGTCGGCTCTTCCAAACACCTCTCAACATGCTTTCTAGCAGGACACCCTCTCATGCTGCTGCA…	ACGTTGGATGAGAGGGAACCTTATGGAAGGAG	ACGTTGGATGGGCTCTTCAATGTCTAGAACAC	ggGGAAGGAGTTTGTGCCA	A	ggGGAAGGAGTTTGTGCCAA	DEL	ggGGAAGGAGTTTGTGCCAG
BSn68_SNP2	BSn68	[A/G]	Contig8110	TTTTTTTTAAGATGAAATAGTTCTTAGGAATTGAAACTAGTCAATTTTACAGACTTTGTTCATTTAATCAGTGATCCTCCTCACCCTCTCTAAATAAACGGCTGGTTAGCCAAACTATAACAAAAGCCAAAATCTACGCCAACAATATCCTTCTCTGCTTGCATCACTTAAATATGTACAGTAGCCACTCAAGCCAATCAAACAAAGGTTTTGAGAAATTTAATGATGGACTTGATCTTGTTAATGATGGACTTGTCTCCACATAGTTCATGCATTTGCAGATTGCGTTGGTAACTTAGGGTGGTTATGTTCGCCTTCATAGGTGACAATTAGCATGGTCGGCTCTTCCAAACACCTCTCAACATGCTTTCTAGCAGGACACCCTCTCATGCTGCTGCA…	ACGTTGGATGCTAGCGTGTAGGCCATTTTTTTG	ACGTTGGATGCTGACAGACAAAGGAATACAATC	ggAGTGTGCAAACAGGT	G	ggAGTGTGCAAACAGGTC	A	ggAGTGTGCAAACAGGTT
BSn71_SNP1	BSn71	[G/C]	Contig6682	TGGAATGAAATCTTTGCATGCATGTAAATAGTTAGAANCTTAATTTGGTTGATGATTAGGGTTGTAATGATTACCAATTAATGCTGCATGATGTGTGCAATGGCAGG[G/C]AATTGTGAATCCCAAGGAATGAAGGATTTCATGAATGAGAGCAAACTGATGGATCTTTTGAACAGCTCTGATTATGTCCCAACCTACGAGGACAAGGATGGTGACTGGATGCTTGTCGGTGATGTCCCATGGGAGTAAGTCTTTCACCTCTGCTCTATATCACCTCAAATCAATTCACCACCATAATTGAACTTTGTATTATAACTTCAAAGAAGACTCTATTTAGCAAACT	ACGTTGGATGGATCCATCAGTTTGCTCTCATTC	ACGTTGGATGCAATTAATGCTGCATGATGTGTG	cccTTCCTTGGGATTCACAATT	G	cccTTCCTTGGGATTCACAATTC	C	cccTTCCTTGGGATTCACAATTG
BSn73_SNP1	BSn73	[C/T]	Contig10179	TACACCTTCTACATCTAACCCTATTAATTCCCTTCACCTTACCCTTCTTACCACACTCTCTCTCTGTCTTTCTCTAACCTATTTGACAAAGATATGG[C/T]ACAAGCAAAGAAGTTCAGAGGAGTCAGGCAACGCCAGTGGGGCTCCTGGGTGTCAGAAATTCGCCACCCTTTACTGTAATTATCTCATTAAACTCCAAACCAATGCTACACACACAATACACAATGCTGCTTCTTCCATATATTTACATCATTTCNTGCTTCACAAACATTACTAACATCCACATCCACATCCACAACAACTCCCTTTTGTTTTCTCTTTCTATATCTTTATTTATTTTGTTGAGTGCAGGAAGAGAAGGGTGTGGCTGGGGACATTTGAGACAGCTGAGGCTGCTG…	ACGTTGGATGCCACACTCTCTCTCTGTCTTTC	ACGTTGGATGTTGCCTGACTCCTCTGAACTTC	ACCTATTTGACAAAGATATGG	C	ACCTATTTGACAAAGATATGGC	T	ACCTATTTGACAAAGATATGGT
BSn73_SNP2	BSn73	[T/A]	Contig10179	TACACCTTCTACATCTAACCCTATTAATTCCCTTCACCTTACCCTTCTTACCACACTCTCTCTCTGTCTTTCTCTAACCTATTTGACAAAGATATGGNACAAGCAAAGAAGTTCAGAGGAGTCAGGCAACGCCAGTGGGGCTCCTGGGTGTCAGAAATTCGCCACCCTTTACTGTAATTATCTCATTAAACTCCAAACCAATGCTACACACACAATACACAATGCTGCTTCTTCCATATATTTACATCATTTC[T/A]TGCTTCACAAACATTACTAACATCCACATCCACATCCACAACAACTCCCTTTTGTTTTCTCTTTCTATATCTTTATTTATTTTGTTGAGTGCAGGAAGAGAAGGGTGTGGCTGGGGACATTTGAGACAGCTGAGGCTGCTG…	ACGTTGGATGCAATACACAATGCTGCTTCTTCC	ACGTTGGATGGAGAAAACAAAAGGGAGTTGTTG	CTTCTTCCATATATTTACATCATTTC	A	CTTCTTCCATATATTTACATCATTTCA	T	CTTCTTCCATATATTTACATCATTTCT
BSn73_SNP3	BSn73	[C/G]	Contig10179	TGCTTCACAAACATTACTAACATCCACATCCACATCCACAACAACTCCCTTTTGTTTTCTCTTTCTATATCTTTATTTATTTTGTTGAGTGCAGGAAGAGAAGGGTGTGGCTGGGGACATTTGAGACAGCTGAGGCTGCTGCAAGGGCCTATGACCAAGCAGCCATTTTGATGAATGGCCAGAATGCCAAGACCAACTT[C/G]CCCACTTCAAAGAACCANGCTGAAGCTGATGCCAGTGCCACCACTGCTGCTTCTCGNCATGACAACACTTTCTTATCTCCCAAAGCTCTCTCAGAACTCCTCAGCACAAAGCTCAGAAAGTACTGCAAAGACCCTGCTCCTTCCCTCACTTGTCTCAGGCTAGATGCTGATAATTCCCACATTGGAGTGTGGCAG…	ACGTTGGATGTGAATGGCCAGAATGCCAAGAC	ACGTTGGATGTGGGAGATAAGAAAGTGTTGTC	gacTGCCAAGACCAACTT	C	gacTGCCAAGACCAACTTC	G	gacTGCCAAGACCAACTTG
BSn73_SNP4	BSn73	[G/C]	Contig10179	TGCTTCACAAACATTACTAACATCCACATCCACATCCACAACAACTCCCTTTTGTTTTCTCTTTCTATATCTTTATTTATTTTGTTGAGTGCAGGAAGAGAAGGGTGTGGCTGGGGACATTTGAGACAGCTGAGGCTGCTGCAAGGGCCTATGACCAAGCAGCCATTTTGATGAATGGCCAGAATGCCAAGACCAACTTNCCCACTTCAAAGAACCA[G/C]GCTGAAGCTGATGCCAGTGCCACCACTGCTGCTTCTCGNCATGACAACACTTTCTTATCTCCCAAAGCTCTCTCAGAACTCCTCAGCACAAAGCTCAGAAAGTACTGCAAAGACCCTGCTCCTTCCCTCACTTGTCTCAGGCTAGATGCTGATAATTCCCACATTGGAGTGTGGCAG…	ACGTTGGATGTGGGAGATAAGAAAGTGTTGTC	ACGTTGGATGTGAATGGCCAGAATGCCAAGAC	TGGCATCAGCTTCAGC	G	TGGCATCAGCTTCAGCC	C	TGGCATCAGCTTCAGCG
BSn73_SNP5	BSn73	[T/G]	Contig10179	TGCTTCACAAACATTACTAACATCCACATCCACATCCACAACAACTCCCTTTTGTTTTCTCTTTCTATATCTTTATTTATTTTGTTGAGTGCAGGAAGAGAAGGGTGTGGCTGGGGACATTTGAGACAGCTGAGGCTGCTGCAAGGGCCTATGACCAAGCAGCCATTTTGATGAATGGCCAGAATGCCAAGACCAACTTNCCCACTTCAAAGAACCANGCTGAAGCTGATGCCAGTGCCACCACTGCTGCTTCTCG[T/G]CATGACAACACTTTCTTATCTCCCAAAGCTCTCTCAGAACTCCTCAGCACAAAGCTCAGAAAGTACTGCAAAGACCCTGCTCCTTCCCTCACTTGTCTCAGGCTAGATGCTGATAATTCCCACATTGGAGTGTGGCAG…	ACGTTGGATGTGAATGGCCAGAATGCCAAGAC	ACGTTGGATGGAGCTTTGGGAGATAAGAAAGTG	caaCACTGCTGCTTCTCG	G	caaCACTGCTGCTTCTCGG	T	caaCACTGCTGCTTCTCGT
BSn78_SNP1	BSn78	[G/A]	Contig2609	TCTCTCGTTCCTTTAATTTCCACTTAGAATATTAGAGAAGGAGTGCTTCATTGTTTATTTTCACCGTTTAAATTTGGCTCTGCTACTTTTTGTATTCAAATGAATTACCGTAAGCTTAAGATGAGTTTGCTATGGATGCAGACCCATACAACAAATACAAGAAAACCAGCATTTAGATGGTTGGGTTGGAGAGGAAAAGCATGGAGTGAATCAGTCGACTTTGCTCACAATTCAAGTGTCAACGAGCTAGGGAAAAGAAAGTTTGGAACTGACATCACAAAC[G/A]CAAGTTTTAAAAGGAGCAAGACTGATTTGCTCTTGGATGGCCAGACCTGTAAAATGCAAANTCAACGAGAAAATGTTAGTTACACACAGCCGGAGAAAAGCTACTTAGAAAA…	ACGTTGGATGAAGAGCAAATCAGTCTTGCTCC	ACGTTGGATGGTGTCAACGAGCTAGGGAAAAG	CTTGCTCCTTTTAAAACTTG	G	CTTGCTCCTTTTAAAACTTGC	A	CTTGCTCCTTTTAAAACTTGT
BSn78_SNP2	BSn78	[G/A]	Contig2609	TCTCTCGTTCCTTTAATTTCCACTTAGAATATTAGAGAAGGAGTGCTTCATTGTTTATTTTCACCGTTTAAATTTGGCTCTGCTACTTTTTGTATTCAAATGAATTACCGTAAGCTTAAGATGAGTTTGCTATGGATGCAGACCCATACAACAAATACAAGAAAACCAGCATTTAGATGGTTGGGTTGGAGAGGAAAAGCATGGAGTGAATCAGTCGACTTTGCTCACAATTCAAGTGTCAACGAGCTAGGGAAAAGAAAGTTTGGAACTGACATCACAAACNCAAGTTTTAAAAGGAGCAAGACTGATTTGCTCTTGGATGGCCAGACCTGTAAAATGCAAA[G/A]TCAACGAGAAAATGTTAGTTACACACAGCCGGAGAAAAGCTACTTAGAAAA…	ACGTTGGATGCTTTTCTCCGGCTGTGTGTAAC	ACGTTGGATGTGATTTGCTCTTGGATGGCCAG	AACTAACATTTTCTCGTTGA	G	AACTAACATTTTCTCGTTGAC	A	AACTAACATTTTCTCGTTGAT
BSn80_SNP1	BSn80	[A/G]	CV537333	CTGCCAGAGCATATGATTTAGCCGCACTTAAGTACTGGGGAACTTCAACTTTCACCAATTTTCCAGTAAGATGATAGTAGTTACCTATATAACAGATTATACTTCATTTAGGTGCAAATGATTC[A/G]TCTAATGCTCCTTACTTATACTTTCAAAACAGATATCTGATTACGGGAAAGATATGGAAATAATGCAGACTATGACCAAAGAGGAGTATTTGGCCACTTTAAG	ACGTTGGATGGAAAGTATAAGTAAGGAGC	ACGTTGGATGGGGAACTTCAACTTTCACC	AGTATAAGTAAGGAGCATTAGA	G	AGTATAAGTAAGGAGCATTAGAC	A	AGTATAAGTAAGGAGCATTAGAT
BSn82_SNP1	BSn82	[G/-]	Contig8970	CACACGGTGTCGTTTCAACCATCCTCGCGACCGTGCTGCGGTCATTGGAGCTGCGGCGAGGACTGGAGGGGAGTTTCCAGAGCGCGTGGGGCAGCCTGTGTGCCAATGGCTTTCATAGATTCTGTGCTGCACCTGGTATTAAATGGTTGCATCTGATTGGTGATACTGGTAAATGCAATTACTTTATGTTTTACAAAATGACGT[G/-]TTCTGGTGTTTTTTTTTTAATAAATGNCAAGGTTTGGGTGAAAATTGAAATTGACTTCTATTTCTGTTCTGGTTGNCTTCAATGCTCGNGGCCTTCCTTATGTGTTGGTTGTGTTGTATATGCNCGNGGTTGAACTGCAGTACTATATGAGGACGGGATCATGCAAGTTTGGTGCATCCTGCAAATACCA…	ACGTTGGATGCAATTTTCACCCAAACCTTG	ACGTTGGATGCATCTGATTGGTGATACTGG	ATTTATTAAAAAAAAAACACCAGAA	G	ATTTATTAAAAAAAAAACACCAGAAC	DEL	ATTTATTAAAAAAAAAACACCAGAAA
BSn82_SNP2	BSn82	[A/T]	Contig8970	CTTCACCAGTATATCCAACTGTACAGCCCCAATCTGGCCCTTCGCAACAACAATATGGTGTACTTGTTGCAAGACCACCTATGCTACCCGGCTCAGTAGTTCA[A/T]GGTCCGTATGGGCCTATGGTAGTGTCTCCTGCCATGGTCCCCTTTTCANGATGGGGTCCTTATNNNNNNNNNNNNNNNNNNNNAGAGGGGTCCTNTCAGGTAGGTCCACCTATGAACTGCTTACTCAAGTTTATGGTGCACATTTACTGAAGCTTTTAGGCACATTGGGTGCA[A/G]GCTCCGGCAACAACCCCTGTAATTCCATCTAGCACTGCGTCTAATGTTGGTTCAACACAGCTTTATGGGATAACCCCGCTACCTTCGTCGGCAGCTACTTATACTGGACCTTA…	ACGTTGGATGGTACTTGTTGCAAGACCACC	ACGTTGGATGGGCAGGAGACACTACCATAG	CCCGGCTCAGTAGTTCA	A	CCCGGCTCAGTAGTTCAA	T	CCCGGCTCAGTAGTTCAT
BSn82_SNP3	BSn82	[A/G]	Contig8970	CTTCACCAGTATATCCAACTGTACAGCCCCAATCTGGCCCTTCGCAACAACAATATGGTGTACTTGTTGCAAGACCACCTATGCTACCCGGCTCAGTAGTTCANGGTCCGTATGGGCCTATGGTAGTGTCTCCTGCCATGGTCCCCTTTTCA[A/G]GATGGGGTCCTTATNNNNNNNNNNNNNNNNNNNNAGAGGGGTCCTNTCAGGTAGGTCCACCTATGAACTGCTTACTCAAGTTTATGGTGCACATTTACTGAAGCTTTTAGGCACATTGGGTGCA[A/G]GCTCCGGCAACAACCCCTGTAATTCCATCTAGCACTGCGTCTAATGTTGGTTCAACACAGCTTTATGGGATAACCCCGCTACCTTCGTCGGCAGCTACTTATACTGGACCTTA…	ACGTTGGATGTTAGACGCAGTGCTAGATGG	ACGTTGGATGTGGTGCACATTTACTGAAGC	GGGTTGTTGCCGGAGC	G	GGGTTGTTGCCGGAGCC	A	GGGTTGTTGCCGGAGCT
BSn82_SNP4	BSn82	[A/G]	Contig8970	CTTCACCAGTATATCCAACTGTACAGCCCCAATCTGGCCCTTCGCAACAACAATATGGTGTACTTGTTGCAAGACCACCTATGCTACCCGGCTCAGTAGTTCANGGTCCGTATGGGCCTATGGTAGTGTCTCCTGCCATGGTCCCCTTTTCANGATGGGGTCCTTATNNNNNNNNNNNNNNNNNNNNAGAGGGGTCCTNTCAGGTAGGTCCACCTATGAACTGCTTACTCAAGTTTATGGTGCACATTTACTGAAGCTTTTAGGCACATTGGGTGCA[A/G]GCTCCGGCAACAACCCCTGTAATTCCATCTAGCACTGCGTCTAATGTTGGTTCAACACAGCTTTATGGGATAACCCCGCTACCTTCGTCGGCAGCTACTTATACTGGACCTTATCAA…	ACGTTGGATGTTAGACGCAGTGCTAGATGG	ACGTTGGATGTGGTGCACATTTACTGAAGC	GGTTGTTGCCGGAGC	G	GGTTGTTGCCGGAGCC	A	GGTTGTTGCCGGAGCT
BSn85_SNP1	BSn85	[C/T]	CV536060	CTCATCCATGCTTTCTGCTCCTCTGGAGGGTGAATCTCAGTTTGTGCAGGGTGCTGATCAGATTCAGAGGAACGACACTCAGGACATGCTATCTGTCCAAGATGATTCTGCAAAGACACTTTCTGAGGAGCTTGCAGACATCGAATCCCAG[C/T]TGAAGTTCTTTGAGACCCCTTTGTTTGATGGAAGCTGGACTGAAGCTTCATTGGCATCTCTGCTCGGCACTGATGCAACTCAGGATGCTGGAAACCCTTTGAACCTTTGGAGCTTCGACGACCTGCCATCAATGGCAGGTGTTTTCTGAGCAACATTGTCTCTCCAATTATGTAAATAAAGCTACAAGGTAGTTTTTTTCANGCTGCCTCTGGTTTTTTTAATGTAGTTTCTGTTCCCCTCTT…	ACGTTGGATGCAGTCCAGCTTCCATCAAAC	ACGTTGGATGGACACTTTCTGAGGAGCTTG	gcctGGGTCTCAAAGAACTTCA	T	gcctGGGTCTCAAAGAACTTCAA	C	gcctGGGTCTCAAAGAACTTCAG
BSn85_SNP2	BSn85	[C/T]	CV536060	CTCATCCATGCTTTCTGCTCCTCTGGAGGGTGAATCTCAGTTTGTGCAGGGTGCTGATCAGATTCAGAGGAACGACACTCAGGACATGCTATCTGTCCAAGATGATTCTGCAAAGACACTTTCTGAGGAGCTTGCAGACATCGAATCCCAGTTGAAGTTCTTTGAGACCCCTTTGTTTGATGGAAGCTGGACTGAAGCTTCATTGGCATCTCTGCTCGGCACTGATGCAACTCAGGATGCTGGAAACCCTTTGAACCTTTGGAGCTTCGACGACCTGCCATCAATGGCAGGTGTTTTCTGAGCAACATTGTCTCTCCAATTATGTAAATAAAGCTACAAGGTAGTTTTTTTCA[C/T]GCTGCCTCTGGTTTTTTTAATGTAGTTTCTGTTCCCCTCTT…	ACGTTGGATGCTGAGCAACATTGTCTCTCC	ACGTTGGATGAGGGATGGTTCCACCAAGAG	GCTACAAGGTAGTTTTTTTCA	C	GCTACAAGGTAGTTTTTTTCAC	T	GCTACAAGGTAGTTTTTTTCAT
BSn85_SNP3	BSn85	[C/T]	CV536060	CTCATCCATGCTTTCTGCTCCTCTGGAGGGTGAATCTCAGTTTGTGCAGGGTGCTGATCAGATTCAGAGGAACGACACTCAGGACATGCTATCTGTCCAAGATGATTCTGCAAAGACACTTTCTGAGGAGCTTGCAGACATCGAATCCCAGTTGAAGTTCTTTGAGACCCCTTTGTTTGATGGAAGCTGGACTGAAGCTTCATTGGCATCTCTGCTCGGCACTGATGCAACTCAGGATGCTGGAAACCCTTTGAACCTTTGGAGCTTCGACGACCTGCCATCAATGGCAGGTGTTTTCTGAGCAACATTGTCTCTCCAATTATGTAAATAAAGCTACAAGGTAGTTTTTTTCANGCTGCCTCTGGTTTTTTTAATGTAGTTTCTGTTCCCCTCTTGGTG…	ACGTTGGATGTTTCTGTTCCCCTCTTGGTG	ACGTTGGATGACGACCACGATTCCTGAAAC	CATGTTTCTGAATGTTGATTTT	C	CATGTTTCTGAATGTTGATTTTC	T	CATGTTTCTGAATGTTGATTTTT
BSn86_SNP1	BSn86	[C/G]	CV535843	CTCAGAGATCTTGCACTTCCCGCCTCCCAACGTGCCAGACGCCACTGCCGCGCTGGGCCTCAGTAGGGCTCATTTCGGACACGCCCTTCCGGACTTCGGCCCTGCCCCGGCCCGAGACAGCG[C/G]CCCGGCTAGCATTGGCCCGAAGAAGAGGCGCGACGCCGAGCAGGAGGAATCGGCTAAGGGCGTCTTCACTAGCAATGGCGTGGTACCTCACTCAATGTTCTACTATGAATTAAAAAAAAAAGAACAAATAGAATTGAATTGGTTGCATTACAATATAGAAGAAAATTGGATCTGTTTTTTTGTTAGTTATAGGTAGAGTTTTGTTTGTGTTGAANATGAAAGTTTTTGGGTATTGGGATTTGTGCAAAAGGAGGGTGGTGGTGGTGGTGATG…	ACGTTGGATGTCTTCTTCGGGCCAATGCTA	ACGTTGGATGTCATTTCGGACACGCCCTTC	CCAATGCTAGCCGGG	G	CCAATGCTAGCCGGGC	C	CCAATGCTAGCCGGGG
BSn86_SNP2	BSn86	[A/-]	CV535843	CTCAGAGATCTTGCACTTCCCGCCTCCCAACGTGCCAGACGCCACTGCCGCGCTGGGCCTCAGTAGGGCTCATTTCGGACACGCCCTTCCGGACTTCGGCCCTGCCCCGGCCCGAGACAGCGNCCCGGCTAGCATTGGCCCGAAGAAGAGGCGCGACGCCGAGCAGGAGGAATCGGCTAAGGGCGTCTTCACTAGCAATGGCGTGGTACCTCACTCAATGTTCTACTATGAATT[A/-]AAAAAAAAAGAACAAATAGAATTGAATTGGTTGCATTACAATATAGAAGAAAATTGGATCTGTTTTTTTGTTAGTTATAGGTAGAGTTTTGTTTGTGTTGAANATGAAAGTTTTTGGGTATTGGGATTTGTGCAAAAGGAGGGTGGTGGTGGTGGTGATG…	ACGTTGGATGCTTCTATATTGTAATGCAACC	ACGTTGGATGTGGTACCTCACTCAATGTTC	TCAATTCTATTTGTTCTTTTTTTTT	DEL	TCAATTCTATTTGTTCTTTTTTTTTA	A	TCAATTCTATTTGTTCTTTTTTTTTT
BSn87_SNP1	BSn87	[G/T]	Contig1312	TGCCGGAAAAACAAGAACATCGGCGTGGCGAACTCGGTGGCAAAGACAGCTTCAACCAAGATGAAAGCCGTTGCATCTGAGCTTGGAAAATCACCAGGTTTCGGTGGGTTTGAAGTTGAACACGAGCTTCCACCACCGAGCCAAATCCTTTGGGGTTCCCCCCAAAACACTCACCTTCTGGCTCTGCTGAGAGCTACTCAAAACCAAAACCCTAACCCTAACCCTACTCCCATGTCCATCAAGGAAGAAGGGACCCTGATGGGCCACATGGTGAGCACTGAGCCCTTGGTTTCAAATGCGTTGCTGAATCACCGAACCTTAGACTATGATGCGGTTGCGCAAGTTCCGTCGCTTGGTCTGTTTG[G/T]GAGAAGCCATCAAGATCAACAACAAAATGG…	ACGTTGGATGCTATGATGCGGTTGCGCAAG	ACGTTGGATGAGGAACCCCCCATTTTGTTG	CGTCGCTTGGTCTGTTTG	G	CGTCGCTTGGTCTGTTTGG	T	CGTCGCTTGGTCTGTTTGT
BSn88_SNP1	BSn88	[A/G]	Contig8154	GCACACTCGCTTCATTCGCAGCTTCACAAAATCGCCGAATATAACAGAATACTCATCTTTGCATCGAATTTCTGCAATCTCCGATTGTTCTTTGTATCTCTTCACCAAAACAATGGTTGAAGCCGTGGAAATCGAAGAAAGGCCAAAATTCAGAGATATTAGACGTTATTTCTGTCAGTACTGCGGTATCTGCAGATCCAAAAAAACCCTAATTACCTCTCACATCAATTCGCACCACAAGGAAGAGGATGAGAAGGCAAGAAAAGAAAGAGATCCTGAAGAAGAGTCTTCGAAATCCCACACCTGCGAGGACTGTGGCATCACTTTCAAGAAACACGCATATCTGTTGCAGCACATGCAAAGTCATTCGCTTGNNNNNNNNNNNNNNNNNNNNNNNNN…	ACGTTGGATGTGGGATCCAATGCTTCACAC	ACGTTGGATGGGGAGACATAGCTTTTGTTG	TCCTGCAAAATTTGTATCTT	G	TCCTGCAAAATTTGTATCTTC	A	TCCTGCAAAATTTGTATCTTT
BSn88_SNP2	BSn88	[G/A]	Contig8154	GCACACTCGCTTCATTCGCAGCTTCACAAAATCGCCGAATATAACAGAATACTCATCTTTGCATCGAATTTCTGCAATCTCCGATTGTTCTTTGTATCTCTTCACCAAAACAATGGTTGAAGCCGTGGAAATCGAAGAAAGGCCAAAATTCAGAGATATTAGACGTTATTTCTGTCAGTACTGCGGTATCTGCAGATCCAAAAAAACCCTAATTACCTCTCACATCAATTCGCACCACAAGGAAGAGGATGAGAAGGCAAGAAAAGAAAGAGATCCTGAAGAAGAGTCTTCGAAATCCCACACCTGCGAGGACTGTGGCATCACTTTCAAGAAACACGCATATCTGTTGCAGCACATGCAAAGTCATTCGCTTGNNNNNNNNNNNNNNNNNNNNNNNNN…	ACGTTGGATGAACTCCAAAATGCACGAGGC	ACGTTGGATGTTGATGGAGCTTCACAGGAG	GAGGCAGCGAGTTTA	A	GAGGCAGCGAGTTTAA	G	GAGGCAGCGAGTTTAG
BSn88_SNP3	BSn88	[T/C]	Contig8154	GCACACTCGCTTCATTCGCAGCTTCACAAAATCGCCGAATATAACAGAATACTCATCTTTGCATCGAATTTCTGCAATCTCCGATTGTTCTTTGTATCTCTTCACCAAAACAATGGTTGAAGCCGTGGAAATCGAAGAAAGGCCAAAATTCAGAGATATTAGACGTTATTTCTGTCAGTACTGCGGTATCTGCAGATCCAAAAAAACCCTAATTACCTCTCACATCAATTCGCACCACAAGGAAGAGGATGAGAAGGCAAGAAAAGAAAGAGATCCTGAAGAAGAGTCTTCGAAATCCCACACCTGCGAGGACTGTGGCATCACTTTCAAGAAACACGCATATCTGTTGCAGCACATGCAAAGTCATTCGCTTGNNNNNNNNNNNNNNNNNNNNNNNNN…	ACGTTGGATGGTCAGTAACTGCAGGAGAAC	ACGTTGGATGACACTGAGTTCTCTTTGCTG	TCGTGAATCTCCTCAAC	T	TCGTGAATCTCCTCAACA	C	TCGTGAATCTCCTCAACG
BSn88_SNP4	BSn88	[TTTCAAGTGAACTTTAT/-----------------]	Contig8154	GCACACTCGCTTCATTCGCAGCTTCACAAAATCGCCGAATATAACAGAATACTCATCTTTGCATCGAATTTCTGCAATCTCCGATTGTTCTTTGTATCTCTTCACCAAAACAATGGTTGAAGCCGTGGAAATCGAAGAAAGGCCAAAATTCAGAGATATTAGACGTTATTTCTGTCAGTACTGCGGTATCTGCAGATCCAAAAAAACCCTAATTACCTCTCACATCAATTCGCACCACAAGGAAGAGGATGAGAAGGCAAGAAAAGAAAGAGATCCTGAAGAAGAGTCTTCGAAATCCCACACCTGCGAGGACTGTGGCATCACTTTCAAGAAACACGCATATCTGTTGCAGCACATGCAAAGTCATTCGCTTGNNNNNNNNNNNNNNNNNNNNNNNNN…	ACGTTGGATGGTTGACACAATGACGAACGG	ACGTTGGATGCTTGGTTAATCTTCAGGGATG	ggagCAATGACGAACGGATTAAA	DEL	ggagCAATGACGAACGGATTAAAC	TTTCAAGTGAACTTTAT	ggagCAATGACGAACGGATTAAAA
BSn88_SNP5	BSn88	[G/C]	Contig8154	GCACACTCGCTTCATTCGCAGCTTCACAAAATCGCCGAATATAACAGAATACTCATCTTTGCATCGAATTTCTGCAATCTCCGATTGTTCTTTGTATCTCTTCACCAAAACAATGGTTGAAGCCGTGGAAATCGAAGAAAGGCCAAAATTCAGAGATATTAGACGTTATTTCTGTCAGTACTGCGGTATCTGCAGATCCAAAAAAACCCTAATTACCTCTCACATCAATTCGCACCACAAGGAAGAGGATGAGAAGGCAAGAAAAGAAAGAGATCCTGAAGAAGAGTCTTCGAAATCCCACACCTGCGAGGACTGTGGCATCACTTTCAAGAAACACGCATATCTGTTGCAGCACATGCAAAGTCATTCGCTTGNNNNNNNNNNNNNNNNNNNNNNNNN…	ACGTTGGATGGCACAACCGGATATCAAAGC	ACGTTGGATGTGTGGGTTTCCTGATTGTGG	TTTTTCGTGTTTATCCCG	G	TTTTTCGTGTTTATCCCGC	C	TTTTTCGTGTTTATCCCGG
BSn97_SNP1	BSn97	[T/G]	Contig9897	CTGCCCCCAACACCAACAAAGGTACCCCTTTTAATTTTCATTGACAAACATGTTTGTATTATTACCTGTCATTCCTACGCTCTTGTTAGATCCAGCTTGTCGGGTGGTTCTTTGTTTCCTTCGAGGTTGTGGCTGTTCTCGGGTTTCTGTACTTTTTTATGTTGTGGATTGTGTTAAATCTGCTGATGTGTGCGTGCTTCTAAAAAAAAACTCTTTTTTGTGAGGTTTTTTAATTTGGTGAATTTAATTAGTTGGGGAAGCTTTTGTTTAGCGTATGAAATGTAGAATTGGATTCATTTGCGATCTCAAGTTCATGTTTGAA[T/G]GAAATTAGAGTTCTGGTTGTTATGGCAGATGGAAAAGCCATTGATAAGGCTAGTGCGATAAGATCGAAGCAT…	ACGTTGGATGTGCCATAACAACCAGAACTC	ACGTTGGATGGGGAAGCTTTTGTTTAGCG	ACAACCAGAACTCTAATTTC	G	ACAACCAGAACTCTAATTTCC	T	ACAACCAGAACTCTAATTTCA
BSn97_SNP2	BSn97	[A/C]	Contig9897	CTGCCCCCAACACCAACAAAGGTACCCCTTTTAATTTTCATTGACAAACATGTTTGTATTATTACCTGTCATTCCTACGCTCTTGTTAGATCCAGCTTGTCGGGTGGTTCTTTGTTTCCTTCGAGGTTGTGGCTGTTCTCGGGTTTCTGTACTTTTTTATGTTGTGGATTGTGTTAAATCTGCTGATGTGTGCGTGCTTCTAAAAAAAAACTCTTTTTTGTGAGGTTTTTTAATTTGGTGAATTTAATTAGTTGGGGAAGCTTTTGTTTAGCGTATGAAATGTAGAATTGGATTCATTTGCGATCTCAAGTTCATGTTTGAANGAAATTAGAGTTCTGGTTGTTATGGCAGATGGAAAAGCCATTGATAAGGCTAGTGCGATAAGATCGAAGCATTCTG…	ACGTTGGATGCCATTGATAAGGCTAGTGCG	ACGTTGGATGCCTCTCATTTATCTTGCTTC	AGATCGAAGCATTCTGTAAC	C	AGATCGAAGCATTCTGTAACC	A	AGATCGAAGCATTCTGTAACA
BSn97_SNP3	BSn97	[A/C]	Contig9897	CTGCCCCCAACACCAACAAAGGTACCCCTTTTAATTTTCATTGACAAACATGTTTGTATTATTACCTGTCATTCCTACGCTCTTGTTAGATCCAGCTTGTCGGGTGGTTCTTTGTTTCCTTCGAGGTTGTGGCTGTTCTCGGGTTTCTGTACTTTTTTATGTTGTGGATTGTGTTAAATCTGCTGATGTGTGCGTGCTTCTAAAAAAAAACTCTTTTTTGTGAGGTTTTTTAATTTGGTGAATTTAATTAGTTGGGGAAGCTTTTGTTTAGCGTATGAAATGTAGAATTGGATTCATTTGCGATCTCAAGTTCATGTTTGAANGAAATTAGAGTTCTGGTTGTTATGGCAGATGGAAAAGCCATTGATAAGGCTAGTGCGATAAGATCGAAGCATTCTG…	ACGTTGGATGCACTAGAACAATCAATGCAG	ACGTTGGATGAGCAGCGGAGAAGAAGCAAG	AATCAATGCAGTAGAACAC	C	AATCAATGCAGTAGAACACG	A	AATCAATGCAGTAGAACACT
BSn97_SNP4	BSn97	[A/T]	Contig9897	AGCAGGGATATTGTCAACAAGACAGCAGAGAGGCAACCTGATTTAGTGAGCAAGGGAATACCTCTTCCCTTGCCTATGCATGCAAACATGTCCGTTCCTGCCAGAAGTGATGGTGTACTTGCACATCCTCTTCAGGGAACTGTTTCTGATGCACAATCAACTGA[A/T]TGCCCAACAACTAGTGAACCACAGAATCAGCAGGATGAACTAACAGTTGAAGGAGGGACAATTAGCATCTCTAGTGTATACTCCCAAGGGTTATTGAATAATCTAACTCAGGCATTACAAAGTGCCGGTTTAGATCTGTCACAAGCAAGCATCTCAGTTCAGATTAATCTTGGGAAACGAGCAAACAATGGATTAAGCTGTGGGACTTCTTCTCCCAAGAATCATGACAA…	ACGTTGGATGCCTCTTCAGGGAACTGTTTC	ACGTTGGATGTCATCCTGCTGATTCTGTGG	aTTCTGATGCACAATCAACTGA	A	aTTCTGATGCACAATCAACTGAA	T	aTTCTGATGCACAATCAACTGAT
BSn100_SNP1	BSn100	[G/T]	Contig4875	CTCTCTCCCTCATCCTTATATTTCCAACGGAACCTTCTAGAACCACCATAACCCCAATCTCTCCCTTCCTCGCGCGCATCCACACCATTCGTCTGCGGCTCTTCCTCCATGGCTCAGCCGCCTACGGTGGAACACAACACCGACTCCACCACCACCGCCTCTGCCGCTGCAGACTCACAGAGATCTATTCCAACGCCGTTTCTCACCAAAACCTTTCAACTCGTCGACGACCAATCCATCGACGATGTTATTTCCTGGAACGACGACGGATCAACGTTCATCGTTTGGAACCCTACCGTCTTCGCCAGAGACTTGCTTCCTAAATATTTTAAACACAACAATTTCTCCAGTTTCGTTCGCCAACTCAACACTTACGTAATTCATTTCAACTCTATCACC…	ACGTTGGATGCCTGATCGGTGGGAATTCTC	ACGTTGGATGAACGAAATCTTCCGCCGTTG	TGGGAATTCTCGAACGA	G	TGGGAATTCTCGAACGAG	T	TGGGAATTCTCGAACGAT
BSn100_SNP2	BSn100	[G/C]	Contig4875	CTCTCTCCCTCATCCTTATATTTCCAACGGAACCTTCTAGAACCACCATAACCCCAATCTCTCCCTTCCTCGCGCGCATCCACACCATTCGTCTGCGGCTCTTCCTCCATGGCTCAGCCGCCTACGGTGGAACACAACACCGACTCCACCACCACCGCCTCTGCCGCTGCAGACTCACAGAGATCTATTCCAACGCCGTTTCTCACCAAAACCTTTCAACTCGTCGACGACCAATCCATCGACGATGTTATTTCCTGGAACGACGACGGATCAACGTTCATCGTTTGGAACCCTACCGTCTTCGCCAGAGACTTGCTTCCTAAATATTTTAAACACAACAATTTCTCCAGTTTCGTTCGCCAACTCAACACTTACGTAATTCATTTCAACTCTATCACC…	ACGTTGGATGATCGGTGGGAATTCTCGAAC	ACGTTGGATGAACGAAATCTTCCGCCGTTG	ctTCGAGGCGAGAAGCG	C	ctTCGAGGCGAGAAGCGC	G	ctTCGAGGCGAGAAGCGG
BSn100_SNP3	BSn100	[A/T]	Contig4875	CTCTCTCCCTCATCCTTATATTTCCAACGGAACCTTCTAGAACCACCATAACCCCAATCTCTCCCTTCCTCGCGCGCATCCACACCATTCGTCTGCGGCTCTTCCTCCATGGCTCAGCCGCCTACGGTGGAACACAACACCGACTCCACCACCACCGCCTCTGCCGCTGCAGACTCACAGAGATCTATTCCAACGCCGTTTCTCACCAAAACCTTTCAACTCGTCGACGACCAATCCATCGACGATGTTATTTCCTGGAACGACGACGGATCAACGTTCATCGTTTGGAACCCTACCGTCTTCGCCAGAGACTTGCTTCCTAAATATTTTAAACACAACAATTTCTCCAGTTTCGTTCGCCAACTCAACACTTACGTAATTCATTTCAACTCTATCACC…	ACGTTGGATGTCAAATCGAGCGGCTTCAAC	ACGTTGGATGACGGAAGTTACCAAACGGAC	GCCGGACTCCCTACT	T	GCCGGACTCCCTACTA	A	GCCGGACTCCCTACTT
BSn100_SNP4	BSn100	[A/T]	Contig4875	CTCTCTCCCTCATCCTTATATTTCCAACGGAACCTTCTAGAACCACCATAACCCCAATCTCTCCCTTCCTCGCGCGCATCCACACCATTCGTCTGCGGCTCTTCCTCCATGGCTCAGCCGCCTACGGTGGAACACAACACCGACTCCACCACCACCGCCTCTGCCGCTGCAGACTCACAGAGATCTATTCCAACGCCGTTTCTCACCAAAACCTTTCAACTCGTCGACGACCAATCCATCGACGATGTTATTTCCTGGAACGACGACGGATCAACGTTCATCGTTTGGAACCCTACCGTCTTCGCCAGAGACTTGCTTCCTAAATATTTTAAACACAACAATTTCTCCAGTTTCGTTCGCCAACTCAACACTTACGTAATTCATTTCAACTCTATCACC…	ACGTTGGATGTCCTCTGACTTCTGAGAACC	ACGTTGGATGGTGAGAGTGTCACGTGTATC	CCTTCTGGGAATCGG	T	CCTTCTGGGAATCGGA	A	CCTTCTGGGAATCGGT
BSn100_SNP5	BSn100	[T/C]	Contig4875	CTCTCTCCCTCATCCTTATATTTCCAACGGAACCTTCTAGAACCACCATAACCCCAATCTCTCCCTTCCTCGCGCGCATCCACACCATTCGTCTGCGGCTCTTCCTCCATGGCTCAGCCGCCTACGGTGGAACACAACACCGACTCCACCACCACCGCCTCTGCCGCTGCAGACTCACAGAGATCTATTCCAACGCCGTTTCTCACCAAAACCTTTCAACTCGTCGACGACCAATCCATCGACGATGTTATTTCCTGGAACGACGACGGATCAACGTTCATCGTTTGGAACCCTACCGTCTTCGCCAGAGACTTGCTTCCTAAATATTTTAAACACAACAATTTCTCCAGTTTCGTTCGCCAACTCAACACTTACGTAATTCATTTCAACTCTATCACC…	ACGTTGGATGTCCTCTGACTTCTGAGAACC	ACGTTGGATGGTGAGAGTGTCACGTGTATC	CTGAGAACCTTCTGGG	T	CTGAGAACCTTCTGGGA	C	CTGAGAACCTTCTGGGG
BSn101_SNP1	BSn101	[A/T]	Contig1482	GCCACCCCAGAAGACACCATCACTCCGTCACCACCATCCATTTCCAACAACCTTCATCATCATCATCTTACAACTCTTAGGCCAAACTCCTATTCCTCCAAATCCAGTTTCATCTCTACAAGTAACTCCGAGCCTGAGCCATCACTAACGTTGGGCCTGTCCCGCGAGAC[A/T]TACCGGCAGCAGGTGGTCAAACTTCCCAGAAACATAGGACACAACAAAGTCTCCTCTGAGGACCCTCTTGAACAGACTTCACCTCACAGTGCTATCTCCTCCTTCTCCAGCGGAAGGGTCAAGAGGGAGAGGGATCTTAGCTGTGAAGAAGCGGATGCAACAGAGACGGAGAGGGTTTCTTCAAGAGCCA	ACGTTGGATGCCTCAGAGGAGACTTTGTTG	ACGTTGGATGCTGAGCCATCACTAACGTTG	cGACCACCTGCTGCCGGTA	T	cGACCACCTGCTGCCGGTAA	A	cGACCACCTGCTGCCGGTAT
BSn102_SNP1	BSn102	[C/T]	Contig6297	ACCTCCTGTCACAACTTTCGACCTCAAGAGCTTCATCAAACCAGAAAGTGCCTCCATAAAACTTGGATCCTGTGACCACAATAAGAGAGACCCTACTTCACCTGAGGGCNNNNTCCATTAACATATTCTATTCTCTCTGAAATTTTCACATCACTGTGTTCACATAATCCAATTTAGTTCTCTATTATATACAAAAACTCGTGATGCAAACTACAATCACATTACCGTTAACCTATGCTCATCATGGTTTTGATCCTCTTGTTTGCATGTA[C/T]CTGATTTAGTGTTGTTTTTAACAGATTTTTTTGATGNTGTATTATGATGCAGGTGGAAACGCATATTCCAGGAGGGACACGGTGGAATCCGACTCAGGAACAGATAGGGATACTGGAGATGCT…	ACGTTGGATGGCTCATCATGGTTTTGATCC	ACGTTGGATGTATGCGTTTCCACCTGCATC	ATCCTCTTGTTTGCATGTA	C	ATCCTCTTGTTTGCATGTAC	T	ATCCTCTTGTTTGCATGTAT
BSn102_SNP2	BSn102	[T/C]	Contig6297	ACCTCCTGTCACAACTTTCGACCTCAAGAGCTTCATCAAACCAGAAAGTGCCTCCATAAAACTTGGATCCTGTGACCACAATAAGAGAGACCCTACTTCACCTGAGGGCNNNNTCCATTAACATATTCTATTCTCTCTGAAATTTTCACATCACTGTGTTCACATAATCCAATTTAGTTCTCTATTATATACAAAAACTCGTGATGCAAACTACAATCACATTACCGTTAACCTATGCTCATCATGGTTTTGATCCTCTTGTTTGCATGTATCTGATTTAGTGTTGTTTTTAACAGATTTTTTTGATG[T/C]TGTATTATGATGCAGGTGGAAACGCATATTCCAGGAGGGACACGGTGGAATCCGACTCAGGAACAGATAGGGATACTGGAGATGCT…	ACGTTGGATGTATGCGTTTCCACCTGCATC	ACGTTGGATGGCTCATCATGGTTTTGATCC	CCACCTGCATCATAATACA	T	CCACCTGCATCATAATACAA	C	CCACCTGCATCATAATACAG
BSn105_SNP1	BSn105	[T/C]	Contig10262	TAGTTGCTCACCGTGTGATATGAATTTCTGGACCCTCAACTTTAAAGTGAATCTAATTTCTGATTTTCGTTCATGGAGTTCATAGCAGGGAATTTTATTTTCTAGATCTGCTAGAAACTCTTTAATTCGTTACGGATCCCGGGTTGATTTCTGGAATTATTTGTTTTTGGGAGAAATACTTCTTCTTCTTTGAGTGTATGTTTATCCATTTTTCGTACAAGAGTTCACTTACTGATTT[T/C]AACTCAAGGATGGCTNTGTGGATTTTGTTGAAATTGATAGATGTTTCATTTTCATCANNTTGTTTTGTTGTTATTACAAGCTGTTCTGNTTCTTGGTAACACCCCACTGCAACTGCTCTTTCTCAGTATATAGAGGGTGGTAACCTCACCTTCATA…	ACGTTGGATGTCGTACAAGAGTTCACTTAC	ACGTTGGATGGAACAGCTTGTAATAACAAC	CAAGAGTTCACTTACTGATTT	C	CAAGAGTTCACTTACTGATTTC	T	CAAGAGTTCACTTACTGATTTT
BSn105_SNP3	BSn105	[TT/CG]	Contig10262	TAGTTGCTCACCGTGTGATATGAATTTCTGGACCCTCAACTTTAAAGTGAATCTAATTTCTGATTTTCGTTCATGGAGTTCATAGCAGGGAATTTTATTTTCTAGATCTGCTAGAAACTCTTTAATTCGTTACGGATCCCGGGTTGATTTCTGGAATTATTTGTTTTTGGGAGAAATACTTCTTCTTCTTTGAGTGTATGTTTATCCATTTTTCGTACAAGAGTTCACTTACTGATTTNAACTCAAGGATGGCTNTGTGGATTTTGTTGAAATTGATAGATGTTTCATTTTCATCA[TT/CG]TTGTTTTGTTGTTATTACAAGCTGTTCTGNTTCTTGGTAACACCCCACTGCAACTGCTCTTTCTCAGTATATAGAGGGTGGTAACCTCACCTTCAT…	ACGTTGGATGCGTACAAGAGTTCACTTACTG	ACGTTGGATGGAACAGCTTGTAATAACAAC	TGATAGATGTTTCATTTTCATCA	CG	TGATAGATGTTTCATTTTCATCAC	TT	TGATAGATGTTTCATTTTCATCAT
BSn105_SNP4	BSn105	[T/A]	Contig10262	TAGTTGCTCACCGTGTGATATGAATTTCTGGACCCTCAACTTTAAAGTGAATCTAATTTCTGATTTTCGTTCATGGAGTTCATAGCAGGGAATTTTATTTTCTAGATCTGCTAGAAACTCTTTAATTCGTTACGGATCCCGGGTTGATTTCTGGAATTATTTGTTTTTGGGAGAAATACTTCTTCTTCTTTGAGTGTATGTTTATCCATTTTTCGTACAAGAGTTCACTTACTGATTTNAACTCAAGGATGGCTNTGTGGATTTTGTTGAAATTGATAGATGTTTCATTTTCATCANNTTGTTTTGTTGTTATTACAAGCTGTTCTG[T/A]TTCTTGGTAACACCCCACTGCAACTGCTCTTTCTCAGTATATAGAGGGTGGTAACCTCACCTTCATA…	ACGTTGGATGGTTTTGTTGTTATTACAAGC	ACGTTGGATGCTGAGAAAGAGCAGTTGCAG	TGTTGTTATTACAAGCTGTTCTG	A	TGTTGTTATTACAAGCTGTTCTGA	T	TGTTGTTATTACAAGCTGTTCTGT
BSn109_SNP1	BSn109	[C/T]	Contig8755	GGGAATGCACGAAGAACTCCAACGTGGTGATTCAGGTGTGGGTTCCCTTACGGAGTGGGCTTGTGGGTGGGCCTGAGAATAACCTCAGAAGAAATCATCCAGATGAGTGGGTTTCAGTTGAGATGAACATGAACATGAACATGAACATGAACATGAACAGCGCAAGGGACGTAAGCCTTCGGTTCTACAGAAGCCATGAGTACCCTCGTGTTCCTTATTATGTGGACGTACCTGGTTCTTTAGCCCTCCCTGTGTTGGAAAGAGGCACCCACACATGCCTTGGTGTCATCCTCATTCTAATGCCTCCCTGCGACACCATCAACTATTGCCCCCAAGTTCTTAACAATAGTCTTCTCTGCAATTCTTCTTTCCAGGTATTCGAGGAGGTGTACGAAGCAG…	ACGTTGGATGAGTTCTTCCTTCCCAAGGACTG	ACGTTGGATGACTGCTGAAGGAGCAGGGATATG	GGGAACACCAAAACCA	C	GGGAACACCAAAACCAC	T	GGGAACACCAAAACCAT
BSn109_SNP2	BSn109	[C/T]	Contig8755	GGGAATGCACGAAGAACTCCAACGTGGTGATTCAGGTGTGGGTTCCCTTACGGAGTGGGCTTGTGGGTGGGCCTGAGAATAACCTCAGAAGAAATCATCCAGATGAGTGGGTTTCAGTTGAGATGAACATGAACATGAACATGAACATGAACATGAACAGCGCAAGGGACGTAAGCCTTCGGTTCTACAGAAGCCATGAGTACCCTCGTGTTCCTTATTATGTGGACGTACCTGGTTCTTTAGCCCTCCCTGTGTTGGAAAGAGGCACCCACACATGCCTTGGTGTCATCCTCATTCTAATGCCTCCCTGCGACACCATCAACTATTGCCCCCAAGTTCTTAACAATAGTCTTCTCTGCAATTCTTCTTTCCAGGTATTCGAGGAGGTGTACGAAGCAG…	ACGTTGGATGTTCCTCAACTCCATATCCCTGC	ACGTTGGATGTGAACTCATCCCCCATGACAAC	CTCCTTCAGCAGTCTTG	C	CTCCTTCAGCAGTCTTGC	T	CTCCTTCAGCAGTCTTGT
BSn109_SNP3	BSn109	[A/G]	Contig8755	GGGAATGCACGAAGAACTCCAACGTGGTGATTCAGGTGTGGGTTCCCTTACGGAGTGGGCTTGTGGGTGGGCCTGAGAATAACCTCAGAAGAAATCATCCAGATGAGTGGGTTTCAGTTGAGATGAACATGAACATGAACATGAACATGAACATGAACAGCGCAAGGGACGTAAGCCTTCGGTTCTACAGAAGCCATGAGTACCCTCGTGTTCCTTATTATGTGGACGTACCTGGTTCTTTAGCCCTCCCTGTGTTGGAAAGAGGCACCCACACATGCCTTGGTGTCATCCTCATTCTAATGCCTCCCTGCGACACCATCAACTATTGCCCCCAAGTTCTTAACAATAGTCTTCTCTGCAATTCTTCTTTCCAGGTATTCGAGGAGGTGTACGAAGCAG…	ACGTTGGATGCACTGGGATTCCAATTTCTCAC	ACGTTGGATGGGAACTTGCATGTTGTCATGGG	CCAATTTCTCACTCACAAC	G	CCAATTTCTCACTCACAACC	A	CCAATTTCTCACTCACAACT
BSn109_SNP4	BSn109	[C/G]	Contig8755	GGGAATGCACGAAGAACTCCAACGTGGTGATTCAGGTGTGGGTTCCCTTACGGAGTGGGCTTGTGGGTGGGCCTGAGAATAACCTCAGAAGAAATCATCCAGATGAGTGGGTTTCAGTTGAGATGAACATGAACATGAACATGAACATGAACATGAACAGCGCAAGGGACGTAAGCCTTCGGTTCTACAGAAGCCATGAGTACCCTCGTGTTCCTTATTATGTGGACGTACCTGGTTCTTTAGCCCTCCCTGTGTTGGAAAGAGGCACCCACACATGCCTTGGTGTCATCCTCATTCTAATGCCTCCCTGCGACACCATCAACTATTGCCCCCAAGTTCTTAACAATAGTCTTCTCTGCAATTCTTCTTTCCAGGTATTCGAGGAGGTGTACGAAGCAG…	ACGTTGGATGAACTGGCAGACTGATCGTCTTC	ACGTTGGATGAAACTCAGAGTTTTGGTGGGCG	aTTCGTACGCCTCTTCTC	G	aTTCGTACGCCTCTTCTCC	C	aTTCGTACGCCTCTTCTCG
BSn122_1	BSn122	[G/T]	Contig8860	GGTTCTTAAGAAGCATGGAGAGAAAGGAGTGTGAGAGGGTCCTTACCCCTCACACTCCCCCTCTTTCAACAGTTTGCTTGTGCTTAGCTTTGGCTTCTCTAATCAACAAGGGATGTGC[G/T]TAAACATTCTGTGAGTGGCAAAAGCAGATATGCATTCTCCAAAGGATGAGAGGCTTTGGCTACACTCAGGCAAACCGGCAAGTCACAAAAAGGCAATGGACTCCATCGGGGTCTCTATGGCTATGTATTGCTCATTTATGTAGTTCTTCTTGCTGTAGAATGTAATAAACAAG	ACGTTGGATGCCCCTCTTTCAACAGTTTGC	ACGTTGGATGTCTGCTTTTGCCACTCACAG	gggacTCAACAAGGGATGTGC	G	gggacTCAACAAGGGATGTGCG	T	gggacTCAACAAGGGATGTGCT
BSn124_1	BSn124	[T/G]	Contig10235	ACTTATTGCATGAATTGTTGATTTGAATTCCCATACACAGGTTCTATTGGCACGACGTGGTGAGTGGACGCAACCCTTCTTCCATAGAAGTAGTGGTTCTATTGGCACGACGTGGTGAGTGGACGCAACCCTTCTTCCATAGAAGTAGT[T/G]TCATCAGGGAAGAACTCAACGACGTCGTTCGGATCGGTGAACATGATAGAGAACCCTTTGACATTGGAACCCCAATTGAACTCTCAGTTGGTGGGGATGGCGCAGGGGTTCTATGCTTCGACGTCCCAGAGTGAGGTTACCTTGCTGATGGCTATGAACTTTGCCATCACTGAAGGGAAGTATAATGGTAG	ACGTTGGATGACGCAACCCTTCTTCCATAG	ACGTTGGATGCTATCATGTTCACCGATCCG	cACCCTTCTTCCATAGAAGTAGT	G	cACCCTTCTTCCATAGAAGTAGTG	T	cACCCTTCTTCCATAGAAGTAGTT
BSn136_1	BSn136	[A/C]	Contig1929	CTCTGTGCTGCCTACGACAACTACCTTCGCCTCCCCGACCTCAGAAATCTTTGGGCCTCTAACCACTTCCCCGATTGGCCCAACTACCC[A/C]ATCATAAAGCCCGCCTTACACGCCCTCGAAATCACCTTCCGATTTCTCGCAACCGTTTTATCNGACCCGAGGCCCTACGTTAACAAGCGCGACTGGGCCCGACGCCTCGAGTCTCTCGCCTCCGCGCAGGTCCAGATCATTGCCATGCTCTGCGAAGACGAGGAGCAAAACCCAGAGACACGTGGCAAGGCGCCNGTCTGTGACGTCAACGACTTCGTCACCGCTCAAAGAAGAAGCTACAGCGAGGAGAGCTTTCTCCCGCGTCTCGCCACGTGGCACAGGTCCCGGGATGTGGCNAGGAGGAT…	ACGTTGGATGTGATTTCGAGGGCGTGTAAG	ACGTTGGATGATCTTTGGGCCTCTAACCAC	cAGGCGGGCTTTATGAT	C	cAGGCGGGCTTTATGATG	A	cAGGCGGGCTTTATGATT
BSn136_2	BSn136	[G/A]	Contig1929	CTCTGTGCTGCCTACGACAACTACCTTCGCCTCCCCGACCTCAGAAATCTTTGGGCCTCTAACCACTTCCCCGATTGGCCCAACTACCCNATCATAAAGCCCGCCTTACACGCCCTCGAAATCACCTTCCGATTTCTCGCAACCGTTTTATC[G/A]GACCCGAGGCCCTACGTTAACAAGCGCGACTGGGCCCGACGCCTCGAGTCTCTCGCCTCCGCGCAGGTCCAGATCATTGCCATGCTCTGCGAAGACGAGGAGCAAAACCCAGAGACACGTGGCAAGGCGCCNGTCTGTGACGTCAACGACTTCGTCACCGCTCAAAGAAGAAGCTACAGCGAGGAGAGCTTTCTCCCGCGTCTCGCCACGTGGCACAGGTCCCGGGATGTGGCNAGGAGGAT…	ACGTTGGATGTTACACGCCCTCGAAATCAC	ACGTTGGATGAGTCGCGCTTGTTAACGTAG	cctcCTCGCAACCGTTTTATC	A	cctcCTCGCAACCGTTTTATCA	G	cctcCTCGCAACCGTTTTATCG
BSn136_3	BSn136	[T/C]	Contig1929	CTCTGTGCTGCCTACGACAACTACCTTCGCCTCCCCGACCTCAGAAATCTTTGGGCCTCTAACCACTTCCCCGATTGGCCCAACTACCCNATCATAAAGCCCGCCTTACACGCCCTCGAAATCACCTTCCGATTTCTCGCAACCGTTTTATCNGACCCGAGGCCCTACGTTAACAAGCGCGACTGGGCCCGACGCCTCGAGTCTCTCGCCTCCGCGCAGGTCCAGATCATTGCCATGCTCTGCGAAGACGAGGAGCAAAACCCAGAGACACGTGGCAAGGCGCC[T/C]GTCTGTGACGTCAACGACTTCGTCACCGCTCAAAGAAGAAGCTACAGCGAGGAGAGCTTTCTCCCGCGTCTCGCCACGTGGCACAGGTCCCGGGATGTGGCNAGGAGGAT…	ACGTTGGATGCTTCTTCTTTGAGCGGTGAC	ACGTTGGATGACGAGGAGCAAAACCCAGAG	ggCGTTGACGTCACAGAC	T	ggCGTTGACGTCACAGACA	C	ggCGTTGACGTCACAGACG
BSn136_4	BSn136	[G/C]	Contig1929	CTCTGTGCTGCCTACGACAACTACCTTCGCCTCCCCGACCTCAGAAATCTTTGGGCCTCTAACCACTTCCCCGATTGGCCCAACTACCCNATCATAAAGCCCGCCTTACACGCCCTCGAAATCACCTTCCGATTTCTCGCAACCGTTTTATCNGACCCGAGGCCCTACGTTAACAAGCGCGACTGGGCCCGACGCCTCGAGTCTCTCGCCTCCGCGCAGGTCCAGATCATTGCCATGCTCTGCGAAGACGAGGAGCAAAACCCAGAGACACGTGGCAAGGCGCCNGTCTGTGACGTCAACGACTTCGTCACCGCTCAAAGAAGAAGCTACAGCGAGGAGAGCTTTCTCCCGCGTCTCGCCACGTGGCACAGGTCCCGGGATGTGGC[G/C]AGGAGGAT…	ACGTTGGATGAAGAAGAAGCTACAGCGAGG	ACGTTGGATGATCTCGTCATCTCGCATTCC	GTCCCGGGATGTGGC	C	GTCCCGGGATGTGGCC	G	GTCCCGGGATGTGGCG
BSn136_5	BSn136	[G/C]	Contig1929	CTCTGTGCTGCCTACGACAACTACCTTCGCCTCCCCGACCTCAGAAATCTTTGGGCCTCTAACCACTTCCCCGATTGGCCCAACTACCCNATCATAAAGCCCGCCTTACACGCCCTCGAAATCACCTTCCGATTTCTCGCAACCGTTTTATCNGACCCGAGGCCCTACGTTAACAAGCGCGACTGGGCCCGACGCCTCGAGTCTCTCGCCTCCGCGCAGGTCCAGATCATTGCCATGCTCTGCGAAGACGAGGAGCAAAACCCAGAGACACGTGGCAAGGCGCCNGTCTGTGACGTCAACGACTTCGTCACCGCTCAAAGAAGAAGCTACAGCGAGGAGAGCTTTCTCCCGCGTCTCGCCACGTGGCACAGGTCCCGGGATGTGGCNAGGAGGATCCT[…	ACGTTGGATGATCTCGTCATCTCGCATTCC	ACGTTGGATGAAGAAGAAGCTACAGCGAGG	agcgCGCATTCCACGGTGGC	G	agcgCGCATTCCACGGTGGCC	C	agcgCGCATTCCACGGTGGCG
BSn140_1	BSn140	[C/T]	Contig7898	ACTAAGTTGGAGCATGTGATAATTCAATTAGCTCACGAAGTGGCTGAAAAACATGCAGCCATAGAAGGTGAATTAGTTGTGCAACCAACAGATGAACACTTTTGGTTTCATCGCCCCCACATTGTCCTCTTCTTAATTCACTT[C/T]ATCCTTTTCCAAAATGCTTTTGAGATAGCATTTTTNTTCTGGATATGGGTAAGCAAATAATTCTCTTGAAGAATAAGTTGGGATATTCTCGGTCAACCCTTTTCTTATTCTTTTTTTTTAGTTTCGTTTTGCTTTTTGGTTTAGGGAGGCACGATGAGTGGTTGGGGTTAATTATATGTAGTTGTGGTGAATATAATGAACCCCTTGTGGTCTCACTTCTCAGGTTACATATGGATTTGACTCGTGTATAA…	ACGTTGGATGATTTGCTTACCCATATCCAG	ACGTTGGATGTTCATCGCCCCCACATTGTC	ggggcAGCATTTTGGAAAAGGAT	T	ggggcAGCATTTTGGAAAAGGATA	C	ggggcAGCATTTTGGAAAAGGATG
BSn140_2	BSn140	[C/T]	Contig7898	ACTAAGTTGGAGCATGTGATAATTCAATTAGCTCACGAAGTGGCTGAAAAACATGCAGCCATAGAAGGTGAATTAGTTGTGCAACCAACAGATGAACACTTTTGGTTTCATCGCCCCCACATTGTCCTCTTCTTAATTCACTTNATCCTTTTCCAAAATGCTTTTGAGATAGCATTTTT[C/T]TTCTGGATATGGGTAAGCAAATAATTCTCTTGAAGAATAAGTTGGGATATTCTCGGTCAACCCTTTTCTTATTCTTTTTTTTTAGTTTCGTTTTGCTTTTTGGTTTAGGGAGGCACGATGAGTGGTTGGGGTTAATTATATGTAGTTGTGGTGAATATAATGAACCCCTTGTGGTCTCACTTCTCAGGTTACATATGGATTTGACTCGTGTATAA…	ACGTTGGATGCCCCACATTGTCCTCTTCTT	ACGTTGGATGCCCAACTTATTCTTCAAGAG	aaacTGCTTTTGAGATAGCATTTTT	C	aaacTGCTTTTGAGATAGCATTTTTC	T	aaacTGCTTTTGAGATAGCATTTTTT
BSn140_3	BSn140	[TAT/---]	Contig7898	ACTAAGTTGGAGCATGTGATAATTCAATTAGCTCACGAAGTGGCTGAAAAACATGCAGCCATAGAAGGTGAATTAGTTGTGCAACCAACAGATGAACACTTTTGGTTTCATCGCCCCCACATTGTCCTCTTCTTAATTCACTTNATCCTTTTCCAAAATGCTTTTGAGATAGCATTTTTNTTCTGGATATGGGTAAGCAAATAATTCTCTTGAAGAATAAGTTGGGATATTCTCGGTCAACCCTTTTCTTATTCTTTTTTTTTAGTTTCGTTTTGCTTTTTGGTTTAGGGAGGCACGATGAGTGGTTGGGGTTAATTATATGTAGTTGTGGTGAATATAATGAACCCCTTGTGGTCTCACTTCTCAGGTTACATATGGATTTGACTCGTGTATAATGGG…	ACGTTGGATGATGAATTCCTTCTTCGTGAC	ACGTTGGATGGCAGAGTGCTGTAGCTACAT	TCTTCGTGACTATCAAACT	TAT	TCTTCGTGACTATCAAACTA	DEL	TCTTCGTGACTATCAAACTT
BSn140_4	BSn140	[TA/--]	Contig7898	ACTAAGTTGGAGCATGTGATAATTCAATTAGCTCACGAAGTGGCTGAAAAACATGCAGCCATAGAAGGTGAATTAGTTGTGCAACCAACAGATGAACACTTTTGGTTTCATCGCCCCCACATTGTCCTCTTCTTAATTCACTTNATCCTTTTCCAAAATGCTTTTGAGATAGCATTTTTNTTCTGGATATGGGTAAGCAAATAATTCTCTTGAAGAATAAGTTGGGATATTCTCGGTCAACCCTTTTCTTATTCTTTTTTTTTAGTTTCGTTTTGCTTTTTGGTTTAGGGAGGCACGATGAGTGGTTGGGGTTAATTATATGTAGTTGTGGTGAATATAATGAACCCCTTGTGGTCTCACTTCTCAGGTTACATATGGATTTGACTCGTGTATAATGGG…	ACGTTGGATGGCAGAGTGCTGTAGCTACAT	ACGTTGGATGCCTTCTTCGTGACTATCAAAC	AATACCCTGTAATCCCAATTA	DEL	AATACCCTGTAATCCCAATTAG	TA	AATACCCTGTAATCCCAATTAT
BSn140_5	BSn140	[G/A]	Contig7898	ACTAAGTTGGAGCATGTGATAATTCAATTAGCTCACGAAGTGGCTGAAAAACATGCAGCCATAGAAGGTGAATTAGTTGTGCAACCAACAGATGAACACTTTTGGTTTCATCGCCCCCACATTGTCCTCTTCTTAATTCACTTNATCCTTTTCCAAAATGCTTTTGAGATAGCATTTTTNTTCTGGATATGGGTAAGCAAATAATTCTCTTGAAGAATAAGTTGGGATATTCTCGGTCAACCCTTTTCTTATTCTTTTTTTTTAGTTTCGTTTTGCTTTTTGGTTTAGGGAGGCACGATGAGTGGTTGGGGTTAATTATATGTAGTTGTGGTGAATATAATGAACCCCTTGTGGTCTCACTTCTCAGGTTACATATGGATTTGACTCGTGTATAATGGG…	ACGTTGGATGGAGTTCCCATCTACAGTGTG	ACGTTGGATGGCATGCGTAGCTCTTGAAAC	ACAGTGTGAAATAATGGAAGT	G	ACAGTGTGAAATAATGGAAGTC	A	ACAGTGTGAAATAATGGAAGTT
BSn145_1	BSn145	[G/T]	Contig7396	CATAACGCTTCTCGTTTCTCAGAAACCTTTGCTCGTGCTTCCGACTCGGGTCTCAACCTCCGACTCGTTCAACTCCAATTTCCATCCCACCATGCTGGATTTCCAGAAGGGTGTGAGAATTTTGACATGCT[G/T]CCTTCAATGGGNATGGGCTTGAATTTCTTCCTTGCCGCAAACACCATTCTACACGAACCGGCTGAGAAAGTGTTTGAACAGTTGACACCAAAACCAAACTGCATAATCTCTGATGTGAGTTTAGCATACACAGCCCACATCGCTACCAAATTCAACGTCCCCAGAATTTCTTTCTACGGAGTTAGTTGCTTCTGTCTTTGGTGGCAGCAAAAGTTGGCCACTTCTAAGGTGTTTGAGAAGGTAGCCACGGATTCAGAGTACTT…	ACGTTGGATGGATTTCCAGAAGGGTGTGAG	ACGTTGGATGAGAATGGTGTTTGCGGCAAG	GTGAGAATTTTGACATGCT	G	GTGAGAATTTTGACATGCTG	T	GTGAGAATTTTGACATGCTT
BSn145_2	BSn145	[T/C]	Contig7396	CATAACGCTTCTCGTTTCTCAGAAACCTTTGCTCGTGCTTCCGACTCGGGTCTCAACCTCCGACTCGTTCAACTCCAATTTCCATCCCACCATGCTGGATTTCCAGAAGGGTGTGAGAATTTTGACATGCTNCCTTCAATGGG[T/C]ATGGGCTTGAATTTCTTCCTTGCCGCAAACACCATTCTACACGAACCGGCTGAGAAAGTGTTTGAACAGTTGACACCAAAACCAAACTGCATAATCTCTGATGTGAGTTTAGCATACACAGCCCACATCGCTACCAAATTCAACGTCCCCAGAATTTCTTTCTACGGAGTTAGTTGCTTCTGTCTTTGGTGGCAGCAAAAGTTGGCCACTTCTAAGGTGTTTGAGAAGGTAGCCACGGATTCAGAGTACTT…	ACGTTGGATGAGAATGGTGTTTGCGGCAAG	ACGTTGGATGGATTTCCAGAAGGGTGTGAG	ggAAGGAAGAAATTCAAGCCCAT	T	ggAAGGAAGAAATTCAAGCCCATA	C	ggAAGGAAGAAATTCAAGCCCATG
BSn151_1	BSn151	[T/G]	Contig7194	TGACGAAGATGATAAGGTCATTCGACCAGATAATACAGAATTTGCAGGAAGTTTTGTGAGTGTGGCTCATACGCACAAGCACAAAAACAAGAGTATGAAAACTTGTTTGAGGCTGGGACTTACGGATTTGTTAGAGGAGTTGGAAGCTGACGATGATGACAGTGTTAG[T/G]TGACGCTTGTTCCCAGGTATGGGAAAGGACTTGTCAAAATCACAAACATCAAAATTGAGCTCATTTCAGATTGAAAAATATTCAACAAAATCAGGATTGGAATATCTAAACACTTTTATCTCTTTCTTTAGTTTCCATTTCTTACTGTTTTCTTGTAAATCTTTAATAAATTTTGTTTCAAA	ACGTTGGATGGACAAGTCCTTTCCCATACC	ACGTTGGATGGTTAGAGGAGTTGGAAGCTG	aTGGGAACAAGCGTCA	G	aTGGGAACAAGCGTCAC	T	aTGGGAACAAGCGTCAA
BSn152_2	BSn152	[C/G]	Contig9532	AGAAAAAGAAATGGGTCTGGGAAGAGGCAGTGCAGTGGTGCTACTAATCTCACTCTGTTTCTTGCTGCTTCACTCTCAGATGGCTCATGCTGCAACCTACACAGTTGGAGGTTCTGGGGGTTGGACCTTCAACACTGTTGGNTGGCCCAATGGAAAACGCTTTAGAGCTGGCGACACACTTGGCGACACACTTGGTTCGTAC[C/G]TTCCACTTATTCTCTACACTCCTATGTCTCTCTAGATAATCATGTATTACAGATATTTCAAACAGTTTTTTCATAAAAGATTTTAAGAAAATCATTACCAAAAACTTGTCTGAAACATCAACCACCGACAACTCTACAGTTCAATTCTCTTTCGAATCTGTCTGTTNNGATATCTTGGTCTTTAAATGTGTT…	ACGTTGGATGCCCAATGGAAAACGCTTTAG	ACGTTGGATGAGAGACATAGGAGTGTAGAG	cacaACACACTTGGTTCGTAC	C	cacaACACACTTGGTTCGTACC	G	cacaACACACTTGGTTCGTACG
BSn152_3	BSn152	[--/CA]	Contig9532	AGAAAAAGAAATGGGTCTGGGAAGAGGCAGTGCAGTGGTGCTACTAATCTCACTCTGTTTCTTGCTGCTTCACTCTCAGATGGCTCATGCTGCAACCTACACAGTTGGAGGTTCTGGGGGTTGGACCTTCAACACTGTTGGNTGGCCCAATGGAAAACGCTTTAGAGCTGGCGACACACTTGGCGACACACTTGGTTCGTACNTTCCACTTATTCTCTACACTCCTATGTCTCTCTAGATAATCATGTATTACAGATATTTCAAACAGTTTTTTCATAAAAGATTTTAAGAAAATCATTACCAAAAACTTGTCTGAAACATCAACCACCGACAACTCTACAGTTCAATTCTCTTTCGAATCTGTCTGTT[--/CA]GATATCTTGGTCTTTAAATGTGT…	ACGTTGGATGCACCGACAACTCTACAGTTC	ACGTTGGATGAATGCCAAAGAAACTCAAC	TCTCTTTCGAATCTGTCTGTT	CA	TCTCTTTCGAATCTGTCTGTTC	DEL	TCTCTTTCGAATCTGTCTGTTG
BSn154_2	BSn154	[G/C]	FE705457	CCCAACATCTTTGACCATTCTTCACCAGGACCAAGTGGGAGGCCTCCAAGTTTTTGTTGACAATGAGTGGCATTCCATTAACCCAAATTTCAATGCTTTTGTTGTCAACATAGGTGACACCTTCATGGTATGTTTGGTCTCTCTTTGAATGCAGCCATCAATGANCTT[G/C]AAGTGATGTTATTCTTATTCAATCTTGTTTCACTTTCTTTTTTCTGTAGGCTCTTTCCAATGGAAGGTACAAGAGTTGCTTGCATAGGGCAGTGGTGAACAGCAAGACAACAAGAAAATCTCTTGCTTTCTTTTTGTGTCCAAAAGGTGATAAGGTGGTTAGTCCACCAAGTGA	ACGTTGGATGCCATTGGAAAGAGCCTACAG	ACGTTGGATGGTCTCTCTTTGAATGCAGCC	GATTGAATAAGAATAACATCACTT	G	GATTGAATAAGAATAACATCACTTC	C	GATTGAATAAGAATAACATCACTTG
BSn157_1	BSn157	[G/A]	FE710214	ACACCCAAACCAACTCTTCATACTCCTCTGTCCTAGATGTTTCCATCCAAAATCTTAGGTTCTTCAACGCAACCTCAAAACCCCTTGTCGTTGTGACTCCACTCACTGTTTCCCACATTCAAGCCACCATAATCTGTTCCCAACGCCATGGCCTGCAGATTCGAACCCGAAGCGGAGGCCATGATTACGAGGGTCTCTCCTACGTTGCTGGGGTTCCATTTGTTGTCGTTGACCTCATAAAGCTTCGAGGAATCGTAGTTGACGTA[G/A]AAAACAGCACTGCATGGGTTGAAGCTGGGGCAACTATTGGTGAACTTTACTACAGGATTAGCCAGAAAAGCGAAANACTAGGGTTCCCAGCAGGCGTGTGCCCCCCTGTGGGCGTTGGTGGCCACTTT…	ACGTTGGATGTTCACCAATAGTTGCCCCAG	ACGTTGGATGGTTGACCTCATAAAGCTTCG	ggggagtaCATGCAGTGCTGTTTT	G	ggggagtaCATGCAGTGCTGTTTTC	A	ggggagtaCATGCAGTGCTGTTTTT
BSn157_2	BSn157	[C/T]	FE710214	ACACCCAAACCAACTCTTCATACTCCTCTGTCCTAGATGTTTCCATCCAAAATCTTAGGTTCTTCAACGCAACCTCAAAACCCCTTGTCGTTGTGACTCCACTCACTGTTTCCCACATTCAAGCCACCATAATCTGTTCCCAACGCCATGGCCTGCAGATTCGAACCCGAAGCGGAGGCCATGATTACGAGGGTCTCTCCTACGTTGCTGGGGTTCCATTTGTTGTCGTTGACCTCATAAAGCTTCGAGGAATCGTAGTTGACGTANAAAACAGCACTGCATGGGTTGAAGCTGGGGCAACTATTGGTGAACTTTACTACAGGATTAGCCAGAAAAGCGAAA[C/T]ACTAGGGTTCCCAGCAGGCGTGTGCCCCCCTGTGGGCGTTGGTGGCCACTTT…	ACGTTGGATGAAGAATCCATAGCCACCACC	ACGTTGGATGCTTTACTACAGGATTAGCCAG	ggaaTGCTGGGAACCCTAGT	T	ggaaTGCTGGGAACCCTAGTA	C	ggaaTGCTGGGAACCCTAGTG
BSn165_1	BSn165	[T/C]	Contig9195	AAGGATGAGGTTCCAAGTCAGTGACACTCTTGGTCAGTTCATTTTCATTCTAAAGCTTTCCAATTTTTTTTCTGCCTTCTGAATGAATGCTTTTAACTTGTATGTTTTTTCCTGTTCATAGTTTTTAAGTACAAGAAGGGATCGGACTCGGTTTTGGTGGTGAACAAAGAGGATTATGAGAAATGTAACAAGAAGAACCCGATCAAGAAGTTTGAGGATGGTGCCTCCCAGTTTCAGTTTGATCGTTCGGGTCCCTTTTACTTCATCAGTGGAAAAGATTATAATTGTGAGAAGGGTCAGAAACTTATTATTGTGGTGTTGGCTGTGAGAGAGCCTCCTCCATATTCTCCTCCAAAAGCTCCTTATCCACCTCATCAAACTCCTCCCCCTGTTTATACT…	ACGTTGGATGTCCCCCTGTTTATACTCCTC	ACGTTGGATGCATAGGGTGGTTGAGCTTTG	tgatCACCTTCACCTCCTACTAATC	C	tgatCACCTTCACCTCCTACTAATCC	T	tgatCACCTTCACCTCCTACTAATCT
BSn191_1	BSn191	[A/T]	CB280700	CTTGATATGATGCTTGTACCAGTAGCTTATCTGGTAAACGTTGCTTATCATGTCTGGTTGTGGCACAAAACTCGCACACACCCTTTTTCCACCACAATTGGAATCAATGCTCATGCACGACGCTTCTGGGTCACTGCCATGTTGAAGGTACATAATCATCTCCATCAAAACCTCAACC[A/T]CAATATCTNTTCTAATCTGGTTTTCATTCATCTTCATCCTTATTACTCTCACTGAAACNNNNNNNNNNNNNNNNNNNNNNNNNNNNNNNNNNNNNNNNNNNNNNNNNNNNNNNNNNNNNNNCATGCACATATCCATCTTTTCAATTCCATATATACCAATACTTNTGAATTAGTTTATCTTTGCATNCAATCTTTCAACAAACTAGTAGACACTTA…	ACGTTGGATGGGTCACTGCCATGTTGAAGG	ACGTTGGATGCAGTGAGAGTAATAAGGATG	CCATCAAAACCTCAACC	A	CCATCAAAACCTCAACCA	T	CCATCAAAACCTCAACCT
BSn191_2	BSn191	[A/T]	CB280700	CTTGATATGATGCTTGTACCAGTAGCTTATCTGGTAAACGTTGCTTATCATGTCTGGTTGTGGCACAAAACTCGCACACACCCTTTTTCCACCACAATTGGAATCAATGCTCATGCACGACGCTTCTGGGTCACTGCCATGTTGAAGGTACATAATCATCTCCATCAAAACCTCAACCNCAATATCT[A/T]TTCTAATCTGGTTTTCATTCATCTTCATCCTTATTACTCTCACTGAAACNNNNNNNNNNNNNNNNNNNNNNNNNNNNNNNNNNNNNNNNNNNNNNNNNNNNNNNNNNNNNNNCATGCACATATCCATCTTTTCAATTCCATATATACCAATACTTNTGAATTAGTTTATCTTTGCATNCAATCTTTCAACAAACTAGTAGACACTTA…	ACGTTGGATGCAGTGAGAGTAATAAGGATG	ACGTTGGATGTCTCCATCAAAACCTCAACC	TGAATGAAAACCAGATTAGAA	T	TGAATGAAAACCAGATTAGAAA	A	TGAATGAAAACCAGATTAGAAT
BSn191_4	BSn191	[G/A]	CB280700	CTTGATATGATGCTTGTACCAGTAGCTTATCTGGTAAACGTTGCTTATCATGTCTGGTTGTGGCACAAAACTCGCACACACCCTTTTTCCACCACAATTGGAATCAATGCTCATGCACGACGCTTCTGGGTCACTGCCATGTTGAAGGTACATAATCATCTCCATCAAAACCTCAACCNCAATATCTNTTCTAATCTGGTTTTCATTCATCTTCATCCTTATTACTCTCACTGAAACNNNNNNNNNNNNNNNNNNNNNNNNNNNNNNNNNNNNNNNNNNNNNNNNNNNNNNNNNNNNNNNCATGCACATATCCATCTTTTCAATTCCATATATACCAATACTT[G/A]TGAATTAGTTTATCTTTGCATNCAATCTTTCAACAAACTAGTAGACACTTA…	ACGTTGGATGCATGCACATATCCATCTTTTC	ACGTTGGATGGTCTACTAGTTTGTTGAAAG	TCAATTCCATATATACCAATACTT	A	TCAATTCCATATATACCAATACTTA	G	TCAATTCCATATATACCAATACTTG
BSn191_5	BSn191	[T/C]	CB280700	CTTGATATGATGCTTGTACCAGTAGCTTATCTGGTAAACGTTGCTTATCATGTCTGGTTGTGGCACAAAACTCGCACACACCCTTTTTCCACCACAATTGGAATCAATGCTCATGCACGACGCTTCTGGGTCACTGCCATGTTGAAGGTACATAATCATCTCCATCAAAACCTCAACCNCAATATCTNTTCTAATCTGGTTTTCATTCATCTTCATCCTTATTACTCTCACTGAAACNNNNNNNNNNNNNNNNNNNNNNNNNNNNNNNNNNNNNNNNNNNNNNNNNNNNNNNNNNNNNNNCATGCACATATCCATCTTTTCAATTCCATATATACCAATACTTNTGAATTAGTTTATCTTTGCAT[T/C]CAATCTTTCAACAAACTAGTAGACACTTA…	ACGTTGGATGCCAAGTAACAAAGTAAGTGTC	ACGTTGGATGCATGCACATATCCATCTTTTC	agCTACTAGTTTGTTGAAAGATTG	T	agCTACTAGTTTGTTGAAAGATTGA	C	agCTACTAGTTTGTTGAAAGATTGG
BSn191_6	BSn191	[C/T]	CB280700	CTTGATATGATGCTTGTACCAGTAGCTTATCTGGTAAACGTTGCTTATCATGTCTGGTTGTGGCACAAAACTCGCACACACCCTTTTTCCACCACAATTGGAATCAATGCTCATGCACGACGCTTCTGGGTCACTGCCATGTTGAAGGTACATAATCATCTCCATCAAAACCTCAACCNCAATATCTNTTCTAATCTGGTTTTCATTCATCTTCATCCTTATTACTCTCACTGAAACNNNNNNNNNNNNNNNNNNNNNNNNNNNNNNNNNNNNNNNNNNNNNNNNNNNNNNNNNNNNNNNCATGCACATATCCATCTTTTCAATTCCATATATACCAATACTTNTGAATTAGTTTATCTTTGCATNCAATCTTTCAACAAACTAGTAGACACTTACTTT…	ACGTTGGATGGACACTTACTTTGTTACTTGG	ACGTTGGATGGTGCCACTAGGATGTTCTTC	GTTACTTGGAACTGAAACATTATAT	C	GTTACTTGGAACTGAAACATTATATC	T	GTTACTTGGAACTGAAACATTATATT
BSn191_7	BSn191	[G/A]	CB280700	CTTGATATGATGCTTGTACCAGTAGCTTATCTGGTAAACGTTGCTTATCATGTCTGGTTGTGGCACAAAACTCGCACACACCCTTTTTCCACCACAATTGGAATCAATGCTCATGCACGACGCTTCTGGGTCACTGCCATGTTGAAGGTACATAATCATCTCCATCAAAACCTCAACCNCAATATCTNTTCTAATCTGGTTTTCATTCATCTTCATCCTTATTACTCTCACTGAAACNNNNNNNNNNNNNNNNNNNNNNNNNNNNNNNNNNNNNNNNNNNNNNNNNNNNNNNNNNNNNNNCATGCACATATCCATCTTTTCAATTCCATATATACCAATACTTNTGAATTAGTTTATCTTTGCATNCAATCTTTCAACAAACTAGTAGACACTTACTTT…	ACGTTGGATGGACACTTACTTTGTTACTTGG	ACGTTGGATGGACTTTGTGCCACTAGGATG	gagCCATGGAAGGACATTGA	A	gagCCATGGAAGGACATTGAA	G	gagCCATGGAAGGACATTGAG
BSn192_1	BSn192	[C/T]	Contig3677	AATCAAACAGATCAATTCCACCATGCTTCAAATCACTTGCCTTGCTTGCAAGCACCATTTCCAATCGCCAACCATAACGTGTGCTGCTCCTCCCGACCAGACCTCTTTCGTCTTCAGCTACATAACAACAGACGGTGGCCGACTTGGAAAACATCGTGTCAAACCCATTAACTCATAGTCTCTCTCTCTCTCTCTTTTCCTCTACATTCTTCATACCCCATCTTATTTCTTCTTTTGCCTTTTCTTATTGTCATTATTACTTTGTTTTTCCTA[C/T]CCTAATTAATATCCTTTGTGATGAGGTTATGTACGTGGGATTTGGTGGTGGAAAAACGTATGTTCTTAGTAATGTAAATTATTCGCATTTTGTGCCATTTTATTTGTGCAGTAATTAGAGT…	ACGTTGGATGCTCTACATTCTTCATACCCC	ACGTTGGATGCCCACGTACATAACCTCATC	tcGTCATTATTACTTTGTTTTTCCTA	C	tcGTCATTATTACTTTGTTTTTCCTAC	T	tcGTCATTATTACTTTGTTTTTCCTAT
BSn204_1	BSn204	[A/T]	Contig4291	TTGTCAAAGCTATCTATAGAGAAGACACCATTCGTTTCAAGTTTGATCGATCTGCTGGTTGTTTCAGCTTATATGAAGAAGTTGCAGCAAGATTCAAACTACAAACTGGATCATTCCAGCTAAAATATCTAGATGATGAAGAGGAATGGGTGATGTTGGTGAATGATGCCGATTTGCAAGAGTGTCTAGAAATATTGGATGATATTGGTACATGCAACGTCAGGTTTCTTGTTCGTGATTTACCTCTCATTTTAAGCAGTTCTGGCAGTAGCAAT[A/T]GCTACTTGGGAGGCAGCTCATAGATGTGGCAGATGACTTCGATGAGAAAATTCAAGTCTCGCTTTGACAAGATGATGTTAGCTTTTCCATTAAGGTTCTGCATCTTGAGGAGTTTGAAT…	ACGTTGGATGCGTCAGGTTTCTTGTTCGTG	ACGTTGGATGTCTGCCACATCTATGAGCTG	gggatTTCTGGCAGTAGCAAT	A	gggatTTCTGGCAGTAGCAATA	T	gggatTTCTGGCAGTAGCAATT
BSn209_1	BSn209	[C/T]	CV541683	GAGCATGAACTGGAGCTGCACGTCCCAGCCAGTGAGGCATGGGATCTGTTTGGAACCCTTCGATTAGGCCAATTTGTTGCTAAAGAGCTTCCACAACTGTTTGATAATGTGGAGCTAATTGAAGGAGATGGAGGGGTTGGCACTGTCCTCAAATTAACTTTTGCTTCAGGTCCTTCATCT[C/T]TTTCTTTATTCTCACCATCTTAATTCTTGAATTTGCATAAGATCTCTNATCGCAAATTATTAAAGGATATGAATACAAAAGTTATAGAAACGTACGTCTTTTCTAATTCTTAGTTGTTTTTATTTGTAGAGGTGAATAACNTTTATTTTGTCTCTCTTTGTCGATTCTAATTCTAGTATTTACCAATTGACTCTTTGTTTTTCATTCTCTGTTT…	ACGTTGGATGCAAGAATTAAGATGGTGAG	ACGTTGGATGGGCACTGTCCTCAAATTAAC	TAAGATGGTGAGAATAAAGAAA	T	TAAGATGGTGAGAATAAAGAAAA	C	TAAGATGGTGAGAATAAAGAAAG
BSn209_2	BSn209	[T/G]	CV541683	GAGCATGAACTGGAGCTGCACGTCCCAGCCAGTGAGGCATGGGATCTGTTTGGAACCCTTCGATTAGGCCAATTTGTTGCTAAAGAGCTTCCACAACTGTTTGATAATGTGGAGCTAATTGAAGGAGATGGAGGGGTTGGCACTGTCCTCAAATTAACTTTTGCTTCAGGTCCTTCATCTNTTTCTTTATTCTCACCATCTTAATTCTTGAATTTGCATAAGATCTCT[T/G]ATCGCAAATTATTAAAGGATATGAATACAAAAGTTATAGAAACGTACGTCTTTTCTAATTCTTAGTTGTTTTTATTTGTAGAGGTGAATAACNTTTATTTTGTCTCTCTTTGTCGATTCTAATTCTAGTATTTACCAATTGACTCTTTGTTTTTCATTCTCTGTTT…	ACGTTGGATGTTTGCTTCAGGTCCTTCATC	ACGTTGGATGAGACGTACGTTTCTATAAC	CTTGAATTTGCATAAGATCTCT	G	CTTGAATTTGCATAAGATCTCTG	T	CTTGAATTTGCATAAGATCTCTT
BSn209_3	BSn209	[C/T]	CV541683	GAGCATGAACTGGAGCTGCACGTCCCAGCCAGTGAGGCATGGGATCTGTTTGGAACCCTTCGATTAGGCCAATTTGTTGCTAAAGAGCTTCCACAACTGTTTGATAATGTGGAGCTAATTGAAGGAGATGGAGGGGTTGGCACTGTCCTCAAATTAACTTTTGCTTCAGGTCCTTCATCTNTTTCTTTATTCTCACCATCTTAATTCTTGAATTTGCATAAGATCTCTNATCGCAAATTATTAAAGGATATGAATACAAAAGTTATAGAAACGTACGTCTTTTCTAATTCTTAGTTGTTTTTATTTGTAGAGGTGAATAAC[C/T]TTTATTTTGTCTCTCTTTGTCGATTCTAATTCTAGTATTTACCAATTGACTCTTTGTTTTTCATTCTCTGTTT…	ACGTTGGATGAGTTATAGAAACGTACGTC	ACGTTGGATGAGAATCGACAAAGAGAGAC	GTTTTTATTTGTAGAGGTGAATAAC	C	GTTTTTATTTGTAGAGGTGAATAACC	T	GTTTTTATTTGTAGAGGTGAATAACT
BSn221_1	BSn221	[A/G]	FE709707	GCCCGAGGGTAATGCCTCAGGGTCTACAATTACACGGGTTTCATTCAGAGTTTGGTGGGCCAGGTCCAGAATCATACATGGGGAATTTTGCTGATGCTGAACATGTTGAACATAAGCTAAGGTTGCCGTTATGGCTAGACCAGACAAATCTTCAACTCAACCATCCTCTTGGCGTTGTTCCGGGCAACTCAAGTGTATTCTCACCA[A/G]GAGCAACCTTGCCTGAAACAAACAACATTTTCGGGACATCGTCGTCACAGGCACAGTGGGCGAATTACCGATACCCAGAAGCATCTTTTGCATGTGCCAGTGTTTCTATGCCTCATGGACTAAGCTAGAGCAAGAAGACAACAAAGGGGAGTTGTCGCATTGCGTGAGCTCTTTGTACCCAAGTCACA…	ACGTTGGATGCGGGCAACTCAAGTGTATTC	ACGTTGGATGACGACGATGTCCCGAAAATG	cccaTCAAGTGTATTCTCACCA	A	cccaTCAAGTGTATTCTCACCAA	G	cccaTCAAGTGTATTCTCACCAG
BSn229_1	BSn229	[CTT/---]	FE686593	AGACAGTTACTGCTTTGCATGATGTGGAAGAAGAAGAAAAGGAGCTCATGTTTAATGTTCATAGTGAGAAATTAGCCATTGCTTTTGGCCTTATTACCACTGAACCTGGAACTGAGATCAGGATCATCAAGAATCTTCGAGTTTGTTTAGATTGTCACACTGCAACTAAGTTTATTTCAAAGATCACAGAAAGAGTAATTGTAGTTAGGGATGCCAACAGATTCCACCATTTCAAAGATGGGTCTTGTTCTTGTGGCGATTATTGGTGAAGCTGAGCATTTTTTTT[CTT/---]AAGTTATATTTGACAGATGCATCATAATCCAACCTTTTGGTTTCATATTCTTTACCTTACAACAATATATGATCTGGAGTCTGGACCCTCTTGTGGCCGTCCAA…	ACGTTGGATGATGGGTCTTGTTCTTGTGGC	ACGTTGGATGGGTTGGATTATGATGCATCTG	ctgtTGAAGCTGAGCATTTTTTTT	CTT	ctgtTGAAGCTGAGCATTTTTTTTC	DEL	ctgtTGAAGCTGAGCATTTTTTTTA
BSn234_1	BSn234	[A/G]	Contig9294	CTCACTTCCAACTCCTCACCCCCCTTTTCCTATGACCCAATTCCATTTCCATTTCCATTTCCAAATCACCAATCCTAATTTCAATTCCATTCATCCCCTCCTCCTCCTCCATTCAATTATTCCCATCACGCTTCCT[A/G]CTTCTTCCCCATGAAGAGGGATTTCCAACAAGCCTGCGCCGGAGGCCCTGTCAAGGGTGACTCTTCCTCAATGCCCAACGGCAAGGCCAAGATGTGGGAGGAAGACCGCCACCAGCAGGGAGGAGGCATGGATGAGTTGCTCGCGGCCTTGGGTTACAAGGTCCGTGCTTCCGACATGGCAGACGTNGCTCAGAAGCTTGAGCAGCTCGAGATGGTCATGGGGAGTGCCCAGGAAGAGGGAATTTCCCACCTTTCTTC…	ACGTTGGATGCAATTCCATTCATCCCCTCC	ACGTTGGATGAGGCTTGTTGGAAATCCCTC	CCCATCACGCTTCCT	A	CCCATCACGCTTCCTA	G	CCCATCACGCTTCCTG
BSn238_1	BSn238	[T/C]	CB530136	AATATCCACAGCACAGCAGCAGTTAACCGGAACTTCCAAATCGATGCAGCTCAAAGCGATACTTCACTACGCCACCTCGCAGGTTGTCCCGCAACAGTCTCTTTCGGAGATCACCGTCACCTTCGATGTCCTCCAGGCCCTTAACCGCCCCGCCAACTTCCTCGTCTTTGGGCTGGGCCACGATTCCCTTATGTGGGCAGGCCTCAACCCAGGCGGCACCACGCTCTTCCTCGAGGAGGACCCTAAGTGGGTCCAGACCGTCCTCAAGGACGCGCCGGGCCTCCGAGCCCACACCGTCCACTACCGAACCCAGCTCCGCGAAGCCGACCACCTCCTCTCGTCTTATCGCTCCGAGCC[T/C]GCCTGCTCGCCGGCCACCGCCACNCTCCGCGGCAACG…	ACGTTGGATGCTCCTCTCGTCTTATCGCTC	ACGTTGGATGGTTCTGGAGTGCCAGCTTG	TTATCGCTCCGAGCC	C	TTATCGCTCCGAGCCC	T	TTATCGCTCCGAGCCT
BSn238_2	BSn238	[G/C]	CB530136	AATATCCACAGCACAGCAGCAGTTAACCGGAACTTCCAAATCGATGCAGCTCAAAGCGATACTTCACTACGCCACCTCGCAGGTTGTCCCGCAACAGTCTCTTTCGGAGATCACCGTCACCTTCGATGTCCTCCAGGCCCTTAACCGCCCCGCCAACTTCCTCGTCTTTGGGCTGGGCCACGATTCCCTTATGTGGGCAGGCCTCAACCCAGGCGGCACCACGCTCTTCCTCGAGGAGGACCCTAAGTGGGTCCAGACCGTCCTCAAGGACGCGCCGGGCCTCCGAGCCCACACCGTCCACTACCGAACCCAGCTCCGCGAAGCCGACCACCTCCTCTCGTCTTATCGCTCCGAGCCNGCCTGCTCGCCGGCCACCGCCAC[G/C]CTCCGCGGCAACG…	ACGTTGGATGGTTCTGGAGTGCCAGCTTG	ACGTTGGATGTCCTCTCGTCTTATCGCTCC	ctccctGCTCGTTGCCGCGGAG	G	ctccctGCTCGTTGCCGCGGAGC	C	ctccctGCTCGTTGCCGCGGAGG
BSn238_3	BSn238	[G/T]	CB530136	AATATCCACAGCACAGCAGCAGTTAACCGGAACTTCCAAATCGATGCAGCTCAAAGCGATACTTCACTACGCCACCTCGCAGGTTGTCCCGCAACAGTCTCTTTCGGAGATCACCGTCACCTTCGATGTCCTCCAGGCCCTTAACCGCCCCGCCAACTTCCTCGTCTTTGGGCTGGGCCACGATTCCCTTATGTGGGCAGGCCTCAACCCAGGCGGCACCACGCTCTTCCTCGAGGAGGACCCTAAGTGGGTCCAGACCGTCCTCAAGGACGCGCCGGGCCTCCGAGCCCACACCGTCCACTACCGAACCCAGCTCCGCGAAGCCGACCACCTCCTCTCGTCTTATCGCTCCGAGCCNGCCTGCTCGCCGGCCACCGCCACNCTCCGCGGCAACGAGCG…	ACGTTGGATGAAGCTGGCACTCCAGAACCT	ACGTTGGATGTCAGGGAAGTACCCCTTCG	atcaCGGACGAGGTGTACTC	G	atcaCGGACGAGGTGTACTCG	T	atcaCGGACGAGGTGTACTCT
BSn241_1	BSn241	[G/A]	CB539909	GGTGTGGTATATTCATATATCTTCTCTCTTGATTGCCCCAAAGGGACTTTGGCAATGGATTCAAGACCAACAAACCTTGAATCATCCGTTTCAGTTCCAAGTGTTCAAGAGTTAGCATTTCAAAGGCCAGAGAAAGTGCCACCAAGGTACATCAGAGATGAAGATGGTGATGACATCATTGGCCCTTACCCTTCTGATCCATCTCTTC[G/A]TGTACCCTGCATAGACATGGCAAAGTTGGTCAACGCCCATACACACCAACTCGAGCTTCAAAAGCTTNTCCTTGCCTGCAAAGACTGGGGTGTTTTTCAAGGTACCACANTACACCTTTGATTCCAATTCAGAATGATTTCTTAGATAGTTATGGATTAGTATTTATTCTTAGATGGTTATGAAGT…	ACGTTGGATGTGACATCATTGGCCCTTACC	ACGTTGGATGATGGGCGTTGACCAACTTTG	CCTTCTGATCCATCTCTTC	A	CCTTCTGATCCATCTCTTCA	G	CCTTCTGATCCATCTCTTCG
BSn241_2	BSn241	[C/T]	CB539909	GGTGTGGTATATTCATATATCTTCTCTCTTGATTGCCCCAAAGGGACTTTGGCAATGGATTCAAGACCAACAAACCTTGAATCATCCGTTTCAGTTCCAAGTGTTCAAGAGTTAGCATTTCAAAGGCCAGAGAAAGTGCCACCAAGGTACATCAGAGATGAAGATGGTGATGACATCATTGGCCCTTACCCTTCTGATCCATCTCTTCNTGTACCCTGCATAGACATGGCAAAGTTGGTCAACGCCCATACACACCAACTCGAGCTTCAAAAGCTT[C/T]TCCTTGCCTGCAAAGACTGGGGTGTTTTTCAAGGTACCACANTACACCTTTGATTCCAATTCAGAATGATTTCTTAGATAGTTATGGATTAGTATTTATTCTTAGATGGTTATGAAGT…	ACGTTGGATGAAACACCCCAGTCTTTGCAG	ACGTTGGATGCATGGCAAAGTTGGTCAACG	gCTTTGCAGGCAAGGA	T	gCTTTGCAGGCAAGGAA	C	gCTTTGCAGGCAAGGAG
BSn241_3	BSn241	[A/G]	CB539909	GGTGTGGTATATTCATATATCTTCTCTCTTGATTGCCCCAAAGGGACTTTGGCAATGGATTCAAGACCAACAAACCTTGAATCATCCGTTTCAGTTCCAAGTGTTCAAGAGTTAGCATTTCAAAGGCCAGAGAAAGTGCCACCAAGGTACATCAGAGATGAAGATGGTGATGACATCATTGGCCCTTACCCTTCTGATCCATCTCTTCNTGTACCCTGCATAGACATGGCAAAGTTGGTCAACGCCCATACACACCAACTCGAGCTTCAAAAGCTTNTCCTTGCCTGCAAAGACTGGGGTGTTTTTCAAGGTACCACA[A/G]TACACCTTTGATTCCAATTCAGAATGATTTCTTAGATAGTTATGGATTAGTATTTATTCTTAGATGGTTATGAAGT…	ACGTTGGATGGACTGGGGTGTTTTTCAAGG	ACGTTGGATGCTACCTACTTCATAACCATC	ctgaGGTGTTTTTCAAGGTACCACA	A	ctgaGGTGTTTTTCAAGGTACCACAA	G	ctgaGGTGTTTTTCAAGGTACCACAG
BSn241_5	BSn241	[C/T]	CB539909	GGTGTGGTATATTCATATATCTTCTCTCTTGATTGCCCCAAAGGGACTTTGGCAATGGATTCAAGACCAACAAACCTTGAATCATCCGTTTCAGTTCCAAGTGTTCAAGAGTTAGCATTTCAAAGGCCAGAGAAAGTGCCACCAAGGTACATCAGAGATGAAGATGGTGATGACATCATTGGCCCTTACCCTTCTGATCCATCTCTTCNTGTACCCTGCATAGACATGGCAAAGTTGGTCAACGCCCATACACACCAACTCGAGCTTCAAAAGCTTNTCCTTGCCTGCAAAGACTGGGGTGTTTTTCAAGGTACCACANTACACCTTTGATTCCAATTCAGAATGATTTCTTAGATAGTTATGGATTAGTATTTATTCTTAGATGGTTATGAAGTAGGT…	ACGTTGGATGGGTTATGAAGTAGGTAGTAG	ACGTTGGATGCAGCACGAATGCTAAAACAC	AAGTAGGTAGTAGTAACAACTTA	C	AAGTAGGTAGTAGTAACAACTTAC	T	AAGTAGGTAGTAGTAACAACTTAT
BSn244_1	BSn244	[G/C]	Contig1460	GGAAAATTTGTTCAGGATGGCCTTGTCTTCCGTGAAAACTTTTCTATTAGATCGTATGAGATTGGTGCTGATCGAACAGCATCTATAGAAACAGTAATGAACCATTTGCAAGTAAGCTTGTTCTCATACCAATTATTTTTTAAATGTTCACATATGAATATGTTATAACTAA[G/C]ACAGGGTTGTATNTTTACTCACTGTGCAGAACTGAAATTCAGATATAATTTTTTTAAATNNTTTTCATTTGAGATTTATCTCACTAGTTGTTNAACAGGAAACTGCACTCAATCATGTTAAGGGTGCTGGCCTTCTTGGTGATGGATTTGGTTCTACACCAGAAATGTGCAAAAAGAACTTGATATGGGTAGTCACTCGTATGCAGGTTGTGGTTGATCGCT…	ACGTTGGATGAGTAAGCTTGTTCTCATACC	ACGTTGGATGTTTCAGTTCTGCACAGTGAG	GTTCACATATGAATATGTTATAACTAA	C	GTTCACATATGAATATGTTATAACTAAC	G	GTTCACATATGAATATGTTATAACTAAG
BSn244_2	BSn244	[C/A]	Contig1460	GGAAAATTTGTTCAGGATGGCCTTGTCTTCCGTGAAAACTTTTCTATTAGATCGTATGAGATTGGTGCTGATCGAACAGCATCTATAGAAACAGTAATGAACCATTTGCAAGTAAGCTTGTTCTCATACCAATTATTTTTTAAATGTTCACATATGAATATGTTATAACTAANACAGGGTTGTAT[C/A]TTTACTCACTGTGCAGAACTGAAATTCAGATATAATTTTTTTAAATNNTTTTCATTTGAGATTTATCTCACTAGTTGTTNAACAGGAAACTGCACTCAATCATGTTAAGGGTGCTGGCCTTCTTGGTGATGGATTTGGTTCTACACCAGAAATGTGCAAAAAGAACTTGATATGGGTAGTCACTCGTATGCAGGTTGTGGTTGATCGCT…	ACGTTGGATGTCTGAATTTCAGTTCTGCAC	ACGTTGGATGAGTAAGCTTGTTCTCATACC	ggTCTGCACAGTGAGTAAA	C	ggTCTGCACAGTGAGTAAAG	A	ggTCTGCACAGTGAGTAAAT
BSn244_4	BSn244	[T/A]	Contig1460	GGAAAATTTGTTCAGGATGGCCTTGTCTTCCGTGAAAACTTTTCTATTAGATCGTATGAGATTGGTGCTGATCGAACAGCATCTATAGAAACAGTAATGAACCATTTGCAAGTAAGCTTGTTCTCATACCAATTATTTTTTAAATGTTCACATATGAATATGTTATAACTAANACAGGGTTGTATNTTTACTCACTGTGCAGAACTGAAATTCAGATATAATTTTTTTAAATNNTTTTCATTTGAGATTTATCTCACTAGTTGTT[T/A]AACAGGAAACTGCACTCAATCATGTTAAGGGTGCTGGCCTTCTTGGTGATGGATTTGGTTCTACACCAGAAATGTGCAAAAAGAACTTGATATGGGTAGTCACTCGTATGCAGGTTGTGGTTGATCGCT…	ACGTTGGATGCCCTTAACATGATTGAGTGC	ACGTTGGATGCTCACTGTGCAGAACTGAAA	ctAGTGCAGTTTCCTGTT	T	ctAGTGCAGTTTCCTGTTA	A	ctAGTGCAGTTTCCTGTTT
BSn248_1	BSn248	[G/A]	Contig5523	CATTTTTCAACTGGTCCAAAGAAGAGTGAACTGAAGATTGGAGAGTCATCAGCCTTTTTCACCTATGTCAAAGCAACAGCACTGAAGAGCAACATTGAAGAGAGTGCTCATGTTGACAATACT[G/A]CTACAGAAGTTAGGGTGGAACATGTGAATCAAGCATGTGGTGAACAGGAGGGTAATGACCTTAAAACACATGAAAATGGAGAAATGTTTGAAAATCATTCACAAGATGACTTACCCAGCAGCAACAGTATCCCTGATTCTTTCTCTATTGAGAGATCTTGTACTCCACCTGCTTCGATGGAAGTTTCTCAGCAAAAGCATTACAGGGAAGAACATTCTCAAGGAGTAGTGCATCCAAGAAATGGAAGTCATGGTTCCGATCCTGCTCAACA…	ACGTTGGATGATTACCCTCCTGTTCACCAC	ACGTTGGATGAAGAGAGTGCTCATGTTGAC	CCACCCTAACTTCTGTAG	G	CCACCCTAACTTCTGTAGC	A	CCACCCTAACTTCTGTAGT
BSn248_2	BSn248	[A/T]	Contig5523	CATTTTTCAACTGGTCCAAAGAAGAGTGAACTGAAGATTGGAGAGTCATCAGCCTTTTTCACCTATGTCAAAGCAACAGCACTGAAGAGCAACATTGAAGAGAGTGCTCATGTTGACAATACTNCTACAGAAGTTAGGGTGGAACATGTGAATCAAGCATGTGGTGAACAGGAGGGTAATGACCTTAAAACACATGAAAATGGAGAAATGTTTGAAAATCATTCACAAGATGACTTACCCAGCAGCAACAGTATCCCTGATTCTTTCTCTATTGAGAGATCTTGTACTCCACCTGCTTCGATGGAAGTTTCTCAGCAAAAGCATTACAGGGAAGAACATTCTCAAGGAGTAGTGCATCCAAGAAATGGAAGTCATGGTTCCGATCCTGCTCAACATGTT…	ACGTTGGATGCCTGCTCAACATGTTTATCC	ACGTTGGATGTTTGGAGGTCCTGGATATTC	AGGAGCTGTTAATCATGTTATG	A	AGGAGCTGTTAATCATGTTATGA	T	AGGAGCTGTTAATCATGTTATGT
BSn248_3	BSn248	[GCC/---]	Contig5523	CATTTTTCAACTGGTCCAAAGAAGAGTGAACTGAAGATTGGAGAGTCATCAGCCTTTTTCACCTATGTCAAAGCAACAGCACTGAAGAGCAACATTGAAGAGAGTGCTCATGTTGACAATACTNCTACAGAAGTTAGGGTGGAACATGTGAATCAAGCATGTGGTGAACAGGAGGGTAATGACCTTAAAACACATGAAAATGGAGAAATGTTTGAAAATCATTCACAAGATGACTTACCCAGCAGCAACAGTATCCCTGATTCTTTCTCTATTGAGAGATCTTGTACTCCACCTGCTTCGATGGAAGTTTCTCAGCAAAAGCATTACAGGGAAGAACATTCTCAAGGAGTAGTGCATCCAAGAAATGGAAGTCATGGTTCCGATCCTGCTCAACATGTT…	ACGTTGGATGTTTGGAGGTCCTGGATATTC	ACGTTGGATGCCTGCTCAACATGTTTATCC	TTGATATATTTGTGCTGATGAT	DEL	TTGATATATTTGTGCTGATGATA	GCC	TTGATATATTTGTGCTGATGATG
BSn249_1	BSn249	[A/C]	Contig5523	ATTCTTGGCCATCATTAGGAAGTTCAAGCTCATGTGAAGTAAAATTAAGTAAGGTTGATAGGAGAGAAGCAGCATTGATGAAGTTTAGACAGAAAAGAAAAGAACGCTGTTTTGAGAAGAAAATTAGGTATGTCAACAGAAAACGGCTGGCAGAAAGGCGGCCTCGTGTGAGGGGACAGTTTGTCCGAAAGTTGAATGGTGTTAATGTGGATCTTAATGGACAACCTACTTCTACTGATTATGATGAAGAAGATGATGAAGAGGAGGAAGACA[A/C]CCATGTAGCAAGAGATTTCTCTCCTGAGGATGCTTGAGAATCTCAAATTGCAACCTTTGACCACAAGGATGAAGGACCAATGAATTTCTTTCTGCAGTGAAATTAGCCTGTTGAGGACTTG…	ACGTTGGATGTGGACAACCTACTTCTACTG	ACGTTGGATGGCATCCTCAGGAGAGAAATC	TGAAGAGGAGGAAGACA	C	TGAAGAGGAGGAAGACAC	A	TGAAGAGGAGGAAGACAA
BSn252_1	BSn252	[T/C]	Contig54	AAAAGTTTCACAAGCGTGAAAGCACTCACTGAATCACCAGAACTCACTTCCCTCCCACCTTCATACACTTACACAACCAATTCAGATGATGAGATAGTGGCAGACCCAGATGAAGATGATCCAATTCCTGTCATTGATTATTCTCTCTTGGT[T/C]GCTGGCACTCCTGATCAACGGGCCAAAACCATCCAGGACTTGGGCAAGGCTTGTGAGGAGTGGGGGTTCTTCATGCTCATCAATTACTCTGTGTCAAAGAGCATCATGGAGAAAATGGTTGATGAAGTTTTTGCTTTCTTCAATCTTAGAGAGGAAGAGAAGCAAGAGTATGCAGGTAAGGATGTGATGGACCCTATAAGGTATGGCACCAGCTCCAATGTTTCAATGGACAAAGTCTTATT…	ACGTTGGATGGACCCAGATGAAGATGATCC	ACGTTGGATGAAGTCCTGGATGGTTTTGGC	GTCATTGATTATTCTCTCTTGGT	C	GTCATTGATTATTCTCTCTTGGTC	T	GTCATTGATTATTCTCTCTTGGTT
BSn252_2	BSn252	[G/A]	Contig54	AAAAGTTTCACAAGCGTGAAAGCACTCACTGAATCACCAGAACTCACTTCCCTCCCACCTTCATACACTTACACAACCAATTCAGATGATGAGATAGTGGCAGACCCAGATGAAGATGATCCAATTCCTGTCATTGATTATTCTCTCTTGGTNGCTGGCACTCCTGATCAACGGGCCAAAACCATCCAGGACTTGGGCAAGGCTTGTGAGGAGTGGGGGTTCTTCATGCTCATCAATTACTCTGTGTCAAAGAGCATCATGGAGAAAATGGTTGATGAAGTTTTTGCTTTCTTCAATCTTAGAGAGGAAGAGAAGCAAGAGTATGCAGGTAAGGATGTGATGGACCCTATAAGGTATGGCACCAGCTCCAATGTTTCAATGGACAAAGTCTTATTCTGG…	ACGTTGGATGTCAGGAGAGTGAAACTCTGG	ACGTTGGATGATAAGGTATGGCACCAGCTC	ttTGAAACTCTGGGTGGAC	G	ttTGAAACTCTGGGTGGACC	A	ttTGAAACTCTGGGTGGACT
BSn252_3	BSn252	[C/T]	Contig54	AAAAGTTTCACAAGCGTGAAAGCACTCACTGAATCACCAGAACTCACTTCCCTCCCACCTTCATACACTTACACAACCAATTCAGATGATGAGATAGTGGCAGACCCAGATGAAGATGATCCAATTCCTGTCATTGATTATTCTCTCTTGGTNGCTGGCACTCCTGATCAACGGGCCAAAACCATCCAGGACTTGGGCAAGGCTTGTGAGGAGTGGGGGTTCTTCATGCTCATCAATTACTCTGTGTCAAAGAGCATCATGGAGAAAATGGTTGATGAAGTTTTTGCTTTCTTCAATCTTAGAGAGGAAGAGAAGCAAGAGTATGCAGGTAAGGATGTGATGGACCCTATAAGGTATGGCACCAGCTCCAATGTTTCAATGGACAAAGTCTTATTCTGG…	ACGTTGGATGCAGAGTTTCACTCTCCTGAC	ACGTTGGATGTGTGGAAGAGACTGAGGTAG	TCCTGACAAACCACC	C	TCCTGACAAACCACCC	T	TCCTGACAAACCACCT
BSn253_1	BSn253	[A/T]	Contig5420	ACTATTCATCTTCATCTGCAGCTATGGTGTCCCTACCCATTTTCCATCAAACCCTTCTGCCATTACTCATCACTATCACAACTCTTTCCTTGGTTGCTTCCGATCCCACAGATGGCTTCACCCCTCTTTCATTTTCTAACTCCAACATCCAGATCCAAACGCCTTACGATGTTCCACAAAACCAGCGTTACAGCTATTCAAATGGAGTGCACAGATTTTGGGTATACTCCACGGACAAGCCTCACACGTCTAGCAGCCAAACAGCACCACGAAGTGAGATGCGTATCACAGTAAGACCCAACTTCCACCTTTATTAATCATTCATTTTGAAGAAATACTTATTATATTTCATACACTTTTTT[A/T]TCCTTTTTCCTTCTTCAACTATCAATTTCCAT…	ACGTTGGATGGAAATTGATAGTTGAAGAAGG	ACGTTGGATGAGTAAGACCCAACTTCCACC	GTTGAAGAAGGAAAAAGGA	T	GTTGAAGAAGGAAAAAGGAA	A	GTTGAAGAAGGAAAAAGGAT
BSn255_1	BSn255	[A/G]	Contig7488	GATAGAGAATAAGGATCCCTGAGTGTATATGGGGTTGTCTCTCTGAACAACTCCATCATAACATCACGGAGAGGGATTCTTTGAATTGGGAATTTTAATTGTAAGATCATATATTTGTATAGATCTGAACATCTCGTTTTTTTTTGGTGTTGTTCTGACAGCAGAACAATGGAGGGTGAGAACAAGAAGTACATCACATCTGAGGAGTTGAAGA[A/G]GCATGACAAGCCAGGGGATTTGTGGATTTCCATTCAGGGAAAGGTGTACAATGTTTCAGATTGGGCCAAGGACCACCCTGGTGGTGAGGTTCCCNTGTTGAACCTTGCAGGCCAAGATGTGACCGATGCATTCATAGCCTACCATCCCGGNTCTGCNTGGAAGCATCTTGATCCCTTCTT…	ACGTTGGATGGGAAATCCACAAATCCCCTG	ACGTTGGATGCAATGGAGGGTGAGAACAAG	tccgCCCCTGGCTTGTCATGC	G	tccgCCCCTGGCTTGTCATGCC	A	tccgCCCCTGGCTTGTCATGCT
BSn255_2	BSn255	[T/C]	Contig7488	GATAGAGAATAAGGATCCCTGAGTGTATATGGGGTTGTCTCTCTGAACAACTCCATCATAACATCACGGAGAGGGATTCTTTGAATTGGGAATTTTAATTGTAAGATCATATATTTGTATAGATCTGAACATCTCGTTTTTTTTTGGTGTTGTTCTGACAGCAGAACAATGGAGGGTGAGAACAAGAAGTACATCACATCTGAGGAGTTGAAGANGCATGACAAGCCAGGGGATTTGTGGATTTCCATTCAGGGAAAGGTGTACAATGTTTCAGATTGGGCCAAGGACCACCCTGGTGGTGAGGTTCCC[T/C]TGTTGAACCTTGCAGGCCAAGATGTGACCGATGCATTCATAGCCTACCATCCCGGNTCTGCNTGGAAGCATCTTGATCCCTTCTT…	ACGTTGGATGATGCATCGGTCACATCTTGG	ACGTTGGATGTGTTTCAGATTGGGCCAAGG	CCTGCAAGGTTCAACA	T	CCTGCAAGGTTCAACAA	C	CCTGCAAGGTTCAACAG
BSn255_4	BSn255	[G/C]	Contig7488	GATAGAGAATAAGGATCCCTGAGTGTATATGGGGTTGTCTCTCTGAACAACTCCATCATAACATCACGGAGAGGGATTCTTTGAATTGGGAATTTTAATTGTAAGATCATATATTTGTATAGATCTGAACATCTCGTTTTTTTTTGGTGTTGTTCTGACAGCAGAACAATGGAGGGTGAGAACAAGAAGTACATCACATCTGAGGAGTTGAAGANGCATGACAAGCCAGGGGATTTGTGGATTTCCATTCAGGGAAAGGTGTACAATGTTTCAGATTGGGCCAAGGACCACCCTGGTGGTGAGGTTCCCNTGTTGAACCTTGCAGGCCAAGATGTGACCGATGCATTCATAGCCTACCATCCCGGNTCTGC[G/C]TGGAAGCATCTTGATCCCTTCTT…	ACGTTGGATGACCTCGGAGACCTTGAAATC	ACGTTGGATGATTCATAGCCTACCATCCCG	GGATCAAGATGCTTCCA	G	GGATCAAGATGCTTCCAC	C	GGATCAAGATGCTTCCAG
BSn255_5	BSn255	[C/G]	Contig7488	GATAGAGAATAAGGATCCCTGAGTGTATATGGGGTTGTCTCTCTGAACAACTCCATCATAACATCACGGAGAGGGATTCTTTGAATTGGGAATTTTAATTGTAAGATCATATATTTGTATAGATCTGAACATCTCGTTTTTTTTTGGTGTTGTTCTGACAGCAGAACAATGGAGGGTGAGAACAAGAAGTACATCACATCTGAGGAGTTGAAGANGCATGACAAGCCAGGGGATTTGTGGATTTCCATTCAGGGAAAGGTGTACAATGTTTCAGATTGGGCCAAGGACCACCCTGGTGGTGAGGTTCCCNTGTTGAACCTTGCAGGCCAAGATGTGACCGATGCATTCATAGCCTACCATCCCGGNTCTGCNTGGAAGCATCTTGATCCCTTCTTCACC…	ACGTTGGATGTCTTGATCCCTTCTTCACCG	ACGTTGGATGGCTTCCTGTAATCCTTGGAC	aTCTTCACCGGGTACCAT	C	aTCTTCACCGGGTACCATC	G	aTCTTCACCGGGTACCATG
BSn255_6	BSn255	[T/C]	Contig7488	GATAGAGAATAAGGATCCCTGAGTGTATATGGGGTTGTCTCTCTGAACAACTCCATCATAACATCACGGAGAGGGATTCTTTGAATTGGGAATTTTAATTGTAAGATCATATATTTGTATAGATCTGAACATCTCGTTTTTTTTTGGTGTTGTTCTGACAGCAGAACAATGGAGGGTGAGAACAAGAAGTACATCACATCTGAGGAGTTGAAGANGCATGACAAGCCAGGGGATTTGTGGATTTCCATTCAGGGAAAGGTGTACAATGTTTCAGATTGGGCCAAGGACCACCCTGGTGGTGAGGTTCCCNTGTTGAACCTTGCAGGCCAAGATGTGACCGATGCATTCATAGCCTACCATCCCGGNTCTGCNTGGAAGCATCTTGATCCCTTCTTCACC…	ACGTTGGATGCGGTTGTTGTTTATGGCGTC	ACGTTGGATGCAAAGCAACCCCAACAAGAG	gTGGCGTCGTAGGGTGTAC	C	gTGGCGTCGTAGGGTGTACC	T	gTGGCGTCGTAGGGTGTACT
BSn258_1	BSn258	[A/G]	Contig8894	CCACAAAGAACCAAACCAAACAACAATGACTTCTCAAATACCAAAACCAAAGCTTTCTCTGCCTCTCAGAACCCGAGTTGCATTATTCTTTTCCTCTGCCGTAACGGATTTCTCGCGTCGCTCTGACGGCTCCGTTAATCGTGGTTTAATGAAGCTCGTCGATTATAAGTCCCGACCCAAAACCAAATCCGTTAAAGGCGTTTCTACTAAAGACGTCACAGTTGACGCCAGCAGAGACCTCTGGTTTCGT[A/G]TCTTCACACCCACTGCCTCCTCCGGTGACGGAGTTGTTCCCGTCGTCATTTNCTTCCACGGCGGCGGCTTCGCTTTCCACTCGCCGGACTCGTATGGGTATGACCCCTTGTGCCGGGGATTCTGCCGTCAAATCAATGCCATTG…	ACGTTGGATGAATGACGACGGGAACAACTC	ACGTTGGATGAAAGACGTCACAGTTGACGC	cGGCAGTGGGTGTGAAGA	G	cGGCAGTGGGTGTGAAGAC	A	cGGCAGTGGGTGTGAAGAT
BSn258_2	BSn258	[A/T]	Contig8894	CCACAAAGAACCAAACCAAACAACAATGACTTCTCAAATACCAAAACCAAAGCTTTCTCTGCCTCTCAGAACCCGAGTTGCATTATTCTTTTCCTCTGCCGTAACGGATTTCTCGCGTCGCTCTGACGGCTCCGTTAATCGTGGTTTAATGAAGCTCGTCGATTATAAGTCCCGACCCAAAACCAAATCCGTTAAAGGCGTTTCTACTAAAGACGTCACAGTTGACGCCAGCAGAGACCTCTGGTTTCGTNTCTTCACACCCACTGCCTCCTCCGGTGACGGAGTTGTTCCCGTCGTCATTT[A/T]CTTCCACGGCGGCGGCTTCGCTTTCCACTCGCCGGACTCGTATGGGTATGACCCCTTGTGCCGGGGATTCTGCCGTCAAATCAATGCCATTG…	ACGTTGGATGTCCGGTGACGGAGTTGTTC	ACGTTGGATGGTCATACCCATACGAGTCCG	ggTGTTCCCGTCGTCATTT	A	ggTGTTCCCGTCGTCATTTA	T	ggTGTTCCCGTCGTCATTTT
BSn262_2	BSn262	[A/G]	Contig4875	ACGGAACCTTCTAGAACCACCATAACCCCAATCTCTCCCTTCCTCGCGCGCATCCACACCATTCGTCTGCGGCTCTTCCTCCATGGCTCAGCCGCCTACGGTGGAACACAACACCGACTCCACCACCACCGCCTCTGCCGCTGCAGACTCACAGAGATCTATTCCAACGCCGTTTCTCACCAAAACCTTTCAACTCGTCGACGACCAATCCATCGACGATGTTATTTCCTGGAACGACGACGGATCAACGTTCATCGTTTGGAACCCTACCGTCTTCGCCAGAGACTTGCTTCCTAAATATTTTAAACACAACAATTTCTCCAGTTTCGTTCGCCAACTCAACACTTACGTAATTCATTTCAACTCTATCACCGCGNTATATTTTCCTATTATTTGTGC…	ACGTTGGATGCATTTCAACTCTATCACCGC	ACGTTGGATGCTGCAAACCAGGCAAAAACG	ctcTTATTTGTGCTGCTTATTTTG	A	ctcTTATTTGTGCTGCTTATTTTGA	G	ctcTTATTTGTGCTGCTTATTTTGG
BSn262_3	BSn262	[C/T]	Contig4875	ACGGAACCTTCTAGAACCACCATAACCCCAATCTCTCCCTTCCTCGCGCGCATCCACACCATTCGTCTGCGGCTCTTCCTCCATGGCTCAGCCGCCTACGGTGGAACACAACACCGACTCCACCACCACCGCCTCTGCCGCTGCAGACTCACAGAGATCTATTCCAACGCCGTTTCTCACCAAAACCTTTCAACTCGTCGACGACCAATCCATCGACGATGTTATTTCCTGGAACGACGACGGATCAACGTTCATCGTTTGGAACCCTACCGTCTTCGCCAGAGACTTGCTTCCTAAATATTTTAAACACAACAATTTCTCCAGTTTCGTTCGCCAACTCAACACTTACGTAATTCATTTCAACTCTATCACCGCGNTATATTTTCCTATTATTTGTGC…	ACGTTGGATGCTGCAAACCAGGCAAAAACG	ACGTTGGATGCATTTCAACTCTATCACCGC	caacCCAGGCAAAAACGAAAAAC	T	caacCCAGGCAAAAACGAAAAACA	C	caacCCAGGCAAAAACGAAAAACG
