# Supplementary material for: Gene-Based Single Nucleotide Polymorphism Markers for Genetic and Association Mapping in Common Bean
Source: BMC Genet. 2012 Jun 26;13:48. doi: 10.1186/1471-2156-13-48 (PMC3464600; doi:10.1186/1471-2156-13-48)
Supplement: Additional file 7 — GLM results. [file 1471-2156-13-48-S7.xlsx]

## Sheet: Sheet1
Supplementary Table 7. Association mapping result using GLM
Trait	trait name	marker	LG	sequence	marker_F	marker_p	perm_p	markerR2	markerDF	markerMS	errorDF	errorMS	modelDF	modelMS	environment	significance	Bonferroni correction	function
EP	Empty pod %	BM139	11	AF483861	3.07803	0.00183466	0.122	0.39016	13	540.892	54	175.727	15	568.872	irrigation	**	1	#N/A
SPL	Seed per plant	BM139	11	AF483861	5.01461	1.07259e-05	0.001	0.462531	13	162.417	54	32.3887	15	187.729	drought	***	1	#N/A
PP	Pods per plant	BM140	4	AF483862	4.76612	4.98958e-05	0.001	0.394824	11	23.4215	52	4.91417	13	30.5384	drought	***	1	#N/A
PP	Pods per plant	BM140	4	AF483862	3.33325	0.00163855	0.037	0.328214	11	16.4354	51	4.93074	13	23.0276	irrigation	**	1	#N/A
SPL	Seed per plant	BM140	4	AF483862	3.61249	0.000820768	0.009	0.375087	11	144.278	51	39.9386	13	168.793	drought	***	1	#N/A
DM	Days to maturity	BM141	9	AF483863	3.66124	0.000599337	0.017	0.329833	12	158.788	49	43.3701	14	260.85	drought	***	1	#N/A
DM	Days to maturity	BM141	9	AF483863	3.76255	0.000488563	0.016	0.335579	12	108.033	48	28.7128	14	177.497	irrigation	***	1	#N/A
P100	weight 100 seeds	BM141	9	AF483863	4.14477	0.000181484	0.001	0.437216	12	141.831	49	34.2192	14	158.286	drought	***	1	#N/A
P100	weight 100 seeds	BM141	9	AF483863	4.25119	0.000149101	0.001	0.385156	12	249.214	48	58.6222	14	353.621	irrigation	***	1	#N/A
Yield	Yield	BM141	9	AF483863	3.93079	0.000306452	0.004	0.404874	12	506496	49	128853	14	621295	drought	***	1	#N/A
Yield	Yield	BM141	9	AF483863	3.43917	0.00109494	0.014	0.32529	12	572689	48	166520	14	938118	irrigation	**	1	#N/A
DF	Days to flowering	BM143	2	AF483865	7.78743	2.3275e-09	0.001	0.537168	18	73.1475	53	9.39302	20	97.6638	drought	***	1	#N/A
DF	Days to flowering	BM143	2	AF483865	9.82718	3.6089e-11	0.001	0.573732	18	86.5114	53	8.80327	20	112.38	irrigation	***	1	#N/A
DM	Days to maturity	BM143	2	AF483865	3.13967	0.000738519	0.02	0.33664	17	137.129	53	43.6762	19	242.634	drought	***	1	#N/A
EP	Empty pod %	BM143	2	AF483865	3.05563	0.00100529	0.372	0.449364	17	673.437	52	220.392	19	737.714	drought	**	1	#N/A
EP	Empty pod %	BM143	2	AF483865	3.91472	7.87112e-05	0.01	0.517495	17	550.308	51	140.574	19	574.14	irrigation	***	1	#N/A
PP	Pods per plant	BM143	2	AF483865	4.47991	1.31696e-05	0.001	0.439234	17	19.3036	53	4.30893	19	27.3026	drought	***	1	#N/A
PP	Pods per plant	BM143	2	AF483865	4.04565	5.38099e-05	0.004	0.450516	17	15.2971	51	3.78114	19	20.2312	irrigation	***	1	#N/A
SPL	Seed per plant	BM143	2	AF483865	3.82966	0.000100995	0.001	0.472163	17	127.52	51	33.2979	19	152.268	drought	***	1	#N/A
SPL	Seed per plant	BM143	2	AF483865	3.05251	0.00106096	0.017	0.437335	17	125.505	51	41.1154	19	146.407	irrigation	**	1	#N/A
PP	Pods per plant	BM156	2	AF483872	4.79627	4.3426e-06	0.001	0.481857	19	18.907	50	3.94203	21	26.1151	drought	***	1	#N/A
PP	Pods per plant	BM156	2	AF483872	3.65665	0.000141678	0.005	0.46226	19	14.0424	48	3.84025	21	18.707	irrigation	***	1	#N/A
SPL	Seed per plant	BM156	2	AF483872	3.96147	5.73385e-05	0.001	0.516369	19	124.062	48	31.3172	21	145.795	drought	***	1	#N/A
DM	Days to maturity	BM160	7	AF483876	2.89137	0.0018257	0.043	0.338374	17	89.0228	50	30.7892	19	154.372	irrigation	**	1	atp-dependent rna helicase ddx1
EP	Empty pod %	BM160	7	AF483876	3.19711	0.000712967	0.068	0.477455	17	506.167	50	158.32	19	531.912	irrigation	***	1	atp-dependent rna helicase ddx1
PP	Pods per plant	BM160	7	AF483876	3.07012	0.000960698	0.015	0.373807	17	16.3929	52	5.33952	19	24.6244	drought	***	1	atp-dependent rna helicase ddx1
SP	Seed per pod	BM160	7	AF483876	3.01538	0.00139999	0.035	0.452655	16	0.893443	51	0.296295	18	0.914973	drought	**	1	atp-dependent rna helicase ddx1
SPL	Seed per plant	BM160	7	AF483876	3.95897	8.73679e-05	0.001	0.46848	16	133.661	51	33.7615	18	157.949	drought	***	1	atp-dependent rna helicase ddx1
EP	Empty pod %	BM172	-	AF483884	4.86866	3.52352e-05	0.006	0.543126	13	618.124	44	126.96	15	613.926	irrigation	***	1	#N/A
PP	Pods per plant	BM172	-	AF483884	3.28904	0.00146552	0.022	0.379552	13	18.8848	45	5.74172	15	25.8963	drought	**	1	#N/A
SPL	Seed per plant	BM172	-	AF483884	5.25669	1.49837e-05	0.001	0.517124	13	154.292	44	29.3515	15	172.485	drought	***	1	#N/A
EP	Empty pod %	BM183	7	AF483888	5.29461	0.000179382	0.215	0.301425	6	1279.9	63	241.737	8	1280.94	drought	***	1	#N/A
EP	Empty pod %	BM183	7	AF483888	5.87462	6.73905e-05	0.009	0.331308	6	998.227	62	169.922	8	942.847	irrigation	***	1	#N/A
SPL	Seed per plant	BM183	7	AF483888	4.89339	0.000760108	0.009	0.235541	5	216.287	63	44.1998	7	258.098	drought	***	1	#N/A
SPL	Seed per plant	BM183	7	AF483888	4.17156	0.00138537	0.021	0.249389	6	202.778	62	48.6097	8	233.101	irrigation	**	1	#N/A
PP	Pods per plant	BM205A	-	AF483900	5.36569	0.000351066	0.006	0.21993	5	32.4768	64	6.05267	7	50.1391	drought	***	1	#N/A
DF	Days to flowering	BMy05	4	X57022	5.94352	0.000373118	0.087	0.19388	4	118.805	67	19.989	6	185.307	drought	***	1	#N/A
SP	Seed per pod	BMy05	4	X57022	5.36109	0.000870236	0.022	0.23317	4	1.85688	64	0.346363	6	1.61456	drought	***	1	#N/A
DF	Days to flowering	BMy09	4	U18791	3.02082	0.000545989	0.293	0.494329	28	47.9176	43	15.8625	30	67.7361	irrigation	***	1	#N/A
EP	Empty pod %	BMy09	4	U18791	2.71627	0.00178176	0.431	0.571761	27	539.509	42	198.621	29	590.858	drought	**	1	#N/A
PP	Pods per plant	BMy09	4	U18791	2.8021	0.00124351	0.017	0.474958	27	13.1427	43	4.69029	29	18.8083	drought	**	1	#N/A
PP	Pods per plant	BMy09	4	U18791	3.12995	0.000489665	0.016	0.528288	27	11.2942	41	3.60843	29	14.8029	irrigation	***	1	#N/A
SPL	Seed per plant	BMy09	4	U18791	2.71621	0.00191419	0.03	0.528016	26	93.241	42	34.3276	28	112.483	drought	**	1	#N/A
SPL	Seed per plant	BMy09	4	U18791	3.42822	0.000190371	0.001	0.600956	27	108.586	41	31.6743	29	123.447	irrigation	***	1	#N/A
EP	Empty pod %	BSn10_SNP2	11	CV535831	7.00582	0.000331721	0.475	0.22352	3	1958.82	73	279.599	4	1469.96	drought	***	1	calcium calmodulin dependent protein kinase
Yield	Yield	BSn151_1	6	ContigAF7194	7.85626	0.000132019	0.005	0.242106	3	1.52673e+06	72	194333	4	1.23154e+06	drought	***	1	polyphenol oxidase
Yield	Yield	BSn151_1	6	ContigAF7194	8.30163	8.15947e-05	0.001	0.251931	3	2.33357e+06	72	281097	4	1.88729e+06	irrigation	***	1	polyphenol oxidase
DF	Days to flowering	BSn244_2	3	ContigAF1460	14.7105	0.000254844	0.212	0.160398	1	409.511	77	27.838	2	204.786	drought	***	1	acyl acp-thioesterase
DF	Days to flowering	BSn244_2	3	ContigAF1460	14.605	0.000267091	0.337	0.159415	1	452.044	77	30.9512	2	226.201	irrigation	***	1	acyl acp-thioesterase
DM	Days to maturity	BSn244_2	3	ContigAF1460	14.6946	0.000263289	0.046	0.165675	1	788.144	74	53.635	2	394.091	irrigation	***	1	acyl acp-thioesterase
EP	Empty pod %	BSn244_2	3	ContigAF1460	17.4425	8.00073e-05	0.063	0.190656	1	3568.25	74	204.572	2	1788.63	irrigation	***	1	acyl acp-thioesterase
DM	Days to maturity	BSn33_SNP6	4	ContigAF9475	7.17917	0.000269795	0.025	0.225399	3	539.722	74	75.1789	4	405.076	drought	***	1	ribulose -bisphosphate carboxylase small subunit
Yield	Yield	BSNPK11	6	ContigMR2453	6.79751	0.000424108	0.015	0.21636	3	2.00408e+06	72	294826	4	1.64017e+06	irrigation	***	1	stem-specific protein tsjt1-like
