# Supplementary material for: Gene-Based Single Nucleotide Polymorphism Markers for Genetic and Association Mapping in Common Bean
Source: BMC Genet. 2012 Jun 26;13:48. doi: 10.1186/1471-2156-13-48 (PMC3464600; doi:10.1186/1471-2156-13-48)
Supplement: Additional file 8 — MLM results. [file 1471-2156-13-48-S8.xlsx]

## Sheet: Sheet1
Supplementary Table 8. Association mapping results using MLM
Trait	Trait name	Marker	LG	Sequence	df	F	p	errordf	markerR2	Genetic Var	Residual Var	-2LnLikelihood	Method	environment	significance	Bonferroni correction	GLM	markerp	GLM significance	GLM bonferroni	function
DF	Days to flowering	AG01	3	AF483839	3	3.00998	0.0366592	69	0.129269	58.1544	9.0375	394.801	MLM_SSR	irrigation	*	0	#N/A	#N/A	#N/A	#N/A	#N/A
DF	Days to flowering	BM143	2	AF483865	18	1.94509	0.0315413	74	0.464347	32.2445	4.75552	387.109	MLM_SSR	drought	*	0	DF_BM143_drought	2.3275e-09	***	1	#N/A
DF	Days to flowering	BM143	2	AF483865	18	1.95839	0.0302073	74	0.474668	58.1544	9.0375	394.801	MLM_SSR	irrigation	*	0	DF_BM143_irrigation	3.6089e-11	***	1	#N/A
EP	Empty pod %	BM183	7	AF483888	6	2.66866	0.0226621	72	0.219321	546.201	56.1975	556.49	MLM_SSR	drought	*	0	EP_BM183_drought	0.000179382	***	1	#N/A
PP	Pods per plant	BM205A	-	AF483900	5	2.40104	0.0465575	72	0.167357	9.22625	3.00875	313.58	MLM_SSR	drought	*	0	PP_BM205A_drought	0.000351066	***	1	#N/A
PLA	Pod length average	BMd1	3	X96999	9	2.69863	0.0103531	73	0.334618	0.779065	0.760395	218.516	MLM_SSR	drought	*	0	PLA_BMd1_drought	0.00758912	**	0	#N/A
PLA	Pod length average	BMd17	2	U77935	1	5.33236	0.0240241	71	0.0740539	2.31079	0.561287	234.727	MLM_SSR	irrigation	*	0	PLA_BMd17_irrigation	0.0192061	*	0	chaperone protein dnaj chloroplastic-like
Yield	Yield	BMd17	2	U77935	1	7.08609	0.00971621	71	0.0970938	271272	46681.8	1010.64	MLM_SSR	irrigation	**	0	#N/A	#N/A	#N/A	#N/A	chaperone protein dnaj chloroplastic-like
SPL	Seed per plant	BMd47	2	AF350505	1	4.18999	0.0449079	66	0.0706124	54.3981	20.7679	446.705	MLM_SSR	irrigation	*	0	SPL_BMd47_irrigation	0.0369553	*	0	ocs element-binding
Yield	Yield	BMd47	2	AF350505	1	7.20732	0.0093014	66	0.119677	271272	46681.8	1010.64	MLM_SSR	irrigation	**	0	#N/A	#N/A	#N/A	#N/A	ocs element-binding
DF	Days to flowering	BMd8	4	U70530	1	6.55027	0.0130704	63	0.104862	58.1544	9.0375	394.801	MLM_SSR	irrigation	*	0	DF_BMd8_irrigation	0.00465032	**	0	gibberellin 20-oxidase
EP	Empty pod %	BMy09	4	U18791	27	1.76697	0.0476348	72	0.653475	546.201	56.1975	556.49	MLM_SSR	drought	*	0	EP_BMy09_drought	0.00178176	**	1	#N/A
EP	Empty pod %	BSn10_SNP2	11	CV535831	3	5.62436	0.0015915	78	0.22167	552.703	192.124	654.051	MLM_SNP	drought	**	0	EP_BSn10_SNP2_drought	0.000331721	***	1	calcium calmodulin dependent protein kinase
PLA	Pod length average	BSn102_SNP2	1	ContigAF6297	3	3.1094	0.0314405	79	0.119593	2.4873	0.866751	248.964	MLM_SNP	drought	*	0	#N/A	#N/A	#N/A	#N/A	wuschel-related homeobox 4
DF	Days to flowering	BSn109_SNP1	8	contigAF8704	2	3.57798	0.0327317	80	0.0913281	35.7786	23.2129	496.222	MLM_SNP	irrigation	*	0	DF_BSn109_SNP1_irrigation	0.0117548	*	0	#N/A
DF	Days to flowering	BSn109_SNP3	8	contigAF8704	3	2.8934	0.0407943	80	0.110781	35.7786	23.2129	496.222	MLM_SNP	irrigation	*	0	DF_BSn109_SNP3_irrigation	0.0107016	*	0	#N/A
DF	Days to flowering	BSn109_SNP4	8	contigAF8704	3	5.3009	0.00227989	80	0.203462	37.9535	19.3161	485.758	MLM_SNP	drought	**	0	DF_BSn109_SNP4_drought	0.00186195	**	0	#N/A
DF	Days to flowering	BSn109_SNP4	8	contigAF8704	3	5.26544	0.00237649	80	0.201601	35.7786	23.2129	496.222	MLM_SNP	irrigation	**	0	DF_BSn109_SNP4_irrigation	0.00128948	**	0	#N/A
PP	Pods per plant	BSn14_SNP3	9	CV543232	2	3.64031	0.030984	79	0.0917521	17.5931	3.13091	372.054	MLM_SNP	drought	*	0	PP_BSn14_SNP3_drought	0.0312535	*	0	#N/A
PP	Pods per plant	BSn14_SNP3	9	CV543232	2	3.15833	0.0483598	77	0.0838651	12.9133	3.77136	357.984	MLM_SNP	irrigation	*	0	#N/A	#N/A	#N/A	#N/A	#N/A
SPL	Seed per plant	BSn14_SNP3	9	CV543232	2	3.81631	0.0265241	77	0.101711	108.925	36.6219	524.92	MLM_SNP	irrigation	*	0	SPL_BSn14_SNP3_irrigation	0.0235261	*	0	#N/A
DM	Days to maturity	BSn151_1	6	ContigAF7194	3	3.0884	0.0324325	77	0.123298	223.983	14.8335	506.85	MLM_SNP	irrigation	*	0	DM_BSn151_1_irrigation	0.00194739	**	0	polyphenol oxidase
SP	Seed per pod	BSn191_2	4	CB280700	3	2.77856	0.0472384	77	0.111074	0.487866	0.291532	151.719	MLM_SNP	drought	*	0	SP_BSn191_2_drought	0.0339247	*	0	uncharacterized protein
EP	Empty pod %	BSn229_1	3	FE686593	3	3.05927	0.0335059	78	0.120573	552.703	192.124	654.051	MLM_SNP	drought	*	0	EP_BSn229_1_drought	0.00341268	**	0	pentatricopeptide repeat-containing protein
DF	Days to flowering	BSn244_2	3	ContigAF1460	1	10.8131	0.00152067	80	0.138344	37.9535	19.3161	485.758	MLM_SNP	drought	**	0	DF_BSn244_2_drought	0.000254844	***	1	acyl acp-thioesterase
DF	Days to flowering	BSn244_2	3	ContigAF1460	1	11.4132	0.00114655	80	0.145662	35.7786	23.2129	496.222	MLM_SNP	irrigation	**	0	DF_BSn244_2_irrigation	0.000267091	***	1	acyl acp-thioesterase
DM	Days to maturity	BSn244_2	3	ContigAF1460	1	5.56775	0.0208627	79	0.0721689	167.511	37.925	551.862	MLM_SNP	drought	*	0	DM_BSn244_2_drought	0.000644205	***	0	acyl acp-thioesterase
P100	weight 100 seeds	BSn244_2	3	ContigAF1460	1	6.16116	0.0153269	77	0.0804664	119.743	78.2954	570.116	MLM_SNP	irrigation	*	0	P100_BSn244_2_irrigation	0.00261754	**	0	acyl acp-thioesterase
PLA	Pod length average	BSn244_2	3	ContigAF1460	1	4.10983	0.0461414	79	0.0526905	2.4873	0.866751	248.964	MLM_SNP	drought	*	0	#N/A	#N/A	#N/A	#N/A	acyl acp-thioesterase
PLA	Pod length average	BSn244_2	3	ContigAF1460	1	5.35087	0.023493	77	0.0694481	0.742977	2.28718	284.325	MLM_SNP	irrigation	*	0	PLA_BSn244_2_irrigation	0.0213166	*	0	acyl acp-thioesterase
SP	Seed per pod	BSn244_2	3	ContigAF1460	1	5.80102	0.0185071	77	0.0769229	0.214422	0.273975	134.125	MLM_SNP	irrigation	*	0	SP_BSn244_2_irrigation	0.0104256	*	0	acyl acp-thioesterase
SPL	Seed per plant	BSn244_2	3	ContigAF1460	1	4.41537	0.0390217	77	0.0567635	100.834	26.8016	507.404	MLM_SNP	drought	*	0	SPL_BSn244_2_drought	0.00372718	**	0	acyl acp-thioesterase
SPL	Seed per plant	BSn244_2	3	ContigAF1460	1	5.00175	0.0283353	77	0.0666527	108.925	36.6219	524.92	MLM_SNP	irrigation	*	0	SPL_BSn244_2_irrigation	0.00162188	**	0	acyl acp-thioesterase
Yield	Yield	BSn244_2	3	ContigAF1460	1	6.4444	0.0132324	77	0.0855634	498153	178724	1164.19	MLM_SNP	irrigation	*	0	Yield_BSn244_2_irrigation	0.00122016	**	0	acyl acp-thioesterase
DM	Days to maturity	BSn25_SNP1	5	ContigAF5487	3	3.55531	0.018447	77	0.141938	223.983	14.8335	506.85	MLM_SNP	irrigation	*	0	DM_BSn25_SNP1_irrigation	0.004749	**	0	#N/A
P100	weight 100 seeds	BSn25_SNP1	5	ContigAF5487	3	2.88449	0.0414343	78	0.111705	36.6926	51.9997	532.688	MLM_SNP	drought	*	0	P100_BSn25_SNP1_drought	0.0309939	*	0	#N/A
Yield	Yield	BSn25_SNP1	5	ContigAF5487	3	2.92828	0.0393849	77	0.116811	292174	129095	1133.85	MLM_SNP	drought	*	0	Yield_BSn25_SNP1_drought	0.0018406	**	0	#N/A
PP	Pods per plant	BSn258_1	4	ContigAF8894	2	3.19473	0.0467672	77	0.0848317	12.9133	3.77136	357.984	MLM_SNP	irrigation	*	0	PP_BSn258_1_irrigation	0.00124076	**	0	neutral cholesterol ester hydrolase
PLA	Pod length average	BSn258_2	4	ContigAF8894	2	3.75451	0.0279251	79	0.0962702	2.4873	0.866751	248.964	MLM_SNP	drought	*	0	PLA_BSn258_2_drought	0.0267296	*	0	neutral cholesterol ester hydrolase
DM	Days to maturity	BSn262_3	4	ContigAF4875	3	2.81651	0.0451101	77	0.112443	223.983	14.8335	506.85	MLM_SNP	irrigation	*	0	#N/A	#N/A	#N/A	#N/A	heat shock factor 6
P100	weight 100 seeds	BSn33_SNP1	4	ContigAF9475	3	4.12584	0.00926334	78	0.159777	36.6926	51.9997	532.688	MLM_SNP	drought	**	0	P100_BSn33_SNP1_drought	0.0134408	*	0	ribulose -bisphosphate carboxylase small subunit
Yield	Yield	BSn33_SNP6	4	ContigAF9475	3	3.02075	0.0352048	77	0.120321	498153	178724	1164.19	MLM_SNP	irrigation	*	0	Yield_BSn33_SNP6_irrigation	0.00356896	**	0	ribulose -bisphosphate carboxylase small subunit
PP	Pods per plant	BSn37_SNP5	6	contigAF2945	2	3.14271	0.0489017	79	0.0792102	17.5931	3.13091	372.054	MLM_SNP	drought	*	0	PP_BSn37_SNP5_drought	0.0254181	*	0	transcription factor
PLA	Pod length average	BSn4_SNP2	2	contigAF6042	3	2.98858	0.0366059	77	0.116365	0.742977	2.28718	284.325	MLM_SNP	irrigation	*	0	PLA_BSn4_SNP2_irrigation	0.0210614	*	0	protein fizzy-related 2-like
PLA	Pod length average	BSn57_SNP1	8	contigAF7758	3	2.75623	0.0485377	77	0.107318	0.742977	2.28718	284.325	MLM_SNP	irrigation	*	0	PLA_BSn57_SNP1_irrigation	0.0474156	*	0	myb family transcription factor
DM	Days to maturity	BSn66_SNP2	2	contigAF10204	3	4.84115	0.00394003	79	0.188252	167.511	37.925	551.862	MLM_SNP	drought	**	0	#N/A	#N/A	#N/A	#N/A	auxin response factor 2
DM	Days to maturity	BSn66_SNP2	2	contigAF10204	3	6.06127	0.000973508	77	0.241984	223.983	14.8335	506.85	MLM_SNP	irrigation	***	0	#N/A	#N/A	#N/A	#N/A	auxin response factor 2
EP	Empty pod %	BSn66_SNP2	2	contigAF10204	3	4.06769	0.00997861	77	0.162483	996.047	55.02	610.361	MLM_SNP	irrigation	**	0	EP_BSn66_SNP2_irrigation	0.00484648	**	0	auxin response factor 2
PP	Pods per plant	BSn66_SNP2	2	contigAF10204	3	4.10592	0.00944066	79	0.155231	17.5931	3.13091	372.054	MLM_SNP	drought	**	0	#N/A	#N/A	#N/A	#N/A	auxin response factor 2
PP	Pods per plant	BSn66_SNP2	2	contigAF10204	3	3.82603	0.0133238	77	0.152392	12.9133	3.77136	357.984	MLM_SNP	irrigation	*	0	#N/A	#N/A	#N/A	#N/A	auxin response factor 2
SP	Seed per pod	BSn66_SNP2	2	contigAF10204	3	3.36618	0.0231741	77	0.134565	0.487866	0.291532	151.719	MLM_SNP	drought	*	0	SP_BSn66_SNP2_drought	0.0226826	*	0	auxin response factor 2
SPL	Seed per plant	BSn66_SNP2	2	contigAF10204	3	3.5231	0.0191768	77	0.135878	100.834	26.8016	507.404	MLM_SNP	drought	*	0	SPL_BSn66_SNP2_drought	0.0292734	*	0	auxin response factor 2
SPL	Seed per plant	BSn66_SNP2	2	contigAF10204	3	2.93388	0.0391181	77	0.11729	108.925	36.6219	524.92	MLM_SNP	irrigation	*	0	#N/A	#N/A	#N/A	#N/A	auxin response factor 2
Yield	Yield	BSn66_SNP2	2	contigAF10204	3	3.02137	0.0351783	77	0.120524	292174	129095	1133.85	MLM_SNP	drought	*	0	#N/A	#N/A	#N/A	#N/A	auxin response factor 2
Yield	Yield	BSn66_SNP2	2	contigAF10204	3	2.90371	0.0405772	77	0.115659	498153	178724	1164.19	MLM_SNP	irrigation	*	0	#N/A	#N/A	#N/A	#N/A	auxin response factor 2
DM	Days to maturity	BSn85_SNP2	8	CV536060	2	3.92453	0.0239339	79	0.101739	167.511	37.925	551.862	MLM_SNP	drought	*	0	DM_BSn85_SNP2_drought	0.0307433	*	0	transcription factor bhlh96-like
DM	Days to maturity	BSn85_SNP2	8	CV536060	2	4.03175	0.0218353	77	0.107306	223.983	14.8335	506.85	MLM_SNP	irrigation	*	0	DM_BSn85_SNP2_irrigation	0.00791062	**	0	transcription factor bhlh96-like
EP	Empty pod %	BSn85_SNP2	8	CV536060	2	4.74742	0.0115268	77	0.126423	996.047	55.02	610.361	MLM_SNP	irrigation	*	0	EP_BSn85_SNP2_irrigation	0.00424323	**	0	transcription factor bhlh96-like
SP	Seed per pod	BSn85_SNP2	8	CV536060	2	3.17935	0.0474333	77	0.0843179	0.214422	0.273975	134.125	MLM_SNP	irrigation	*	0	SP_BSn85_SNP2_irrigation	0.0155412	*	0	transcription factor bhlh96-like
Yield	Yield	BSn85_SNP2	8	CV536060	2	3.94906	0.0235251	77	0.10502	292174	129095	1133.85	MLM_SNP	drought	*	0	Yield_BSn85_SNP2_drought	0.00712638	**	0	transcription factor bhlh96-like
Yield	Yield	BSn85_SNP2	8	CV536060	2	3.30834	0.0421342	77	0.0878508	498153	178724	1164.19	MLM_SNP	irrigation	*	0	#N/A	#N/A	#N/A	#N/A	transcription factor bhlh96-like
EP	Empty pod %	BSNPK13	3	ContigMR2493	3	3.00377	0.0358425	78	0.118386	552.703	192.124	654.051	MLM_SNP	drought	*	0	EP_BSNPK13_drought	0.0268802	*	0	serine hydroxymethyltransferase
EP	Empty pod %	BSNPK18	8	ContigMR2533	3	3.05471	0.0336921	78	0.120393	552.703	192.124	654.051	MLM_SNP	drought	*	0	#N/A	#N/A	#N/A	#N/A	oxygen-evolving enhancer protein chloroplastic-like
EP	Empty pod %	BSNPK18	8	ContigMR2533	3	3.0914	0.0323149	77	0.123485	996.047	55.02	610.361	MLM_SNP	irrigation	*	0	#N/A	#N/A	#N/A	#N/A	oxygen-evolving enhancer protein chloroplastic-like
SP	Seed per pod	BSNPK18	8	ContigMR2533	3	3.46405	0.0205921	77	0.138477	0.487866	0.291532	151.719	MLM_SNP	drought	*	0	SP_BSNPK18_drought	0.0453654	*	0	oxygen-evolving enhancer protein chloroplastic-like
SP	Seed per pod	BSNPK18	8	ContigMR2533	3	2.80046	0.0459984	77	0.111404	0.214422	0.273975	134.125	MLM_SNP	irrigation	*	0	#N/A	#N/A	#N/A	#N/A	oxygen-evolving enhancer protein chloroplastic-like
